# Supplementary material for: Predicting danceability and song ratings using deep learning and auditory features
Source: PeerJ Comput Sci. 2025 Jul 23;11:e3009. doi: 10.7717/peerj-cs.3009 (PMC12453869; doi:10.7717/peerj-cs.3009)
Supplement: Supplemental Information 1 [file peerj-cs-11-3009-s001.zip]

Archive with 8 entries (7 files):
- raw_data/
- raw_data/song_data.csv
- train_danceability.py
- train_popularity.py
- data_loader.py
- README.md
- model.py
- traditional_ML.py
