# Supplementary material for: Predicting danceability and song ratings using deep learning and auditory features
Source: PeerJ Comput Sci. 2025 Jul 23;11:e3009. doi: 10.7717/peerj-cs.3009 (PMC12453869; doi:10.7717/peerj-cs.3009)
Supplement: Supplemental Information 1 [file peerj-cs-11-3009-s001.zip › raw_data/song_data.csv]

song_name	song_popularity	song_duration_ms	acousticness	danceability	energy	instrumentalness	key	liveness	loudness	audio_mode	speechiness	tempo	time_signature	audio_valence
Boulevard of Broken Dreams	73	262333	0.005520000000000001	0.496	0.682	2.94e-05	8	0.0589	-4.095	1	0.0294	167.06	4	0.474
In The End	66	216933	0.0103	0.542	0.853	0.0	3	0.10800000000000001	-6.407	0	0.0498	105.256	4	0.37
Seven Nation Army	76	231733	0.00817	0.737	0.46299999999999997	0.447	0	0.255	-7.827999999999999	1	0.0792	123.881	4	0.324
By The Way	74	216933	0.0264	0.451	0.97	0.00355	0	0.102	-4.938	1	0.107	122.444	4	0.198
How You Remind Me	56	223826	0.0009539999999999999	0.447	0.7659999999999999	0.0	10	0.113	-5.065	1	0.0313	172.011	4	0.574
Bring Me To Life	80	235893	0.00895	0.316	0.945	1.85e-06	4	0.396	-3.1689999999999996	0	0.124	189.93099999999998	4	0.32
Last Resort	81	199893	0.000504	0.581	0.887	0.0011099999999999999	4	0.268	-3.659	0	0.0624	90.57799999999999	4	0.7240000000000001
Are You Gonna Be My Girl	76	213800	0.00148	0.613	0.953	0.000582	2	0.152	-3.435	1	0.0855	105.046	4	0.537
Mr. Brightside	80	222586	0.00108	0.33	0.9359999999999999	0.0	1	0.0926	-3.66	1	0.0917	148.112	4	0.23399999999999999
Sex on Fire	81	203346	0.00172	0.542	0.905	0.0104	9	0.136	-5.653	1	0.054000000000000006	153.398	4	0.374
The Middle	78	168253	0.0424	0.629	0.897	0.0	2	0.263	-3.4010000000000002	1	0.0483	161.944	4	0.93
Numb	63	185586	0.0046	0.496	0.863	0.0	9	0.639	-4.1530000000000005	1	0.0381	110.01799999999999	4	0.243
Smooth Criminal	75	209266	0.00434	0.647	0.9640000000000001	0.0036	9	0.15	-4.225	0	0.06	126.94200000000001	4	0.875
Can't Stop	81	269000	0.0179	0.618	0.938	0.0	9	0.16699999999999998	-3.4419999999999997	1	0.0456	91.455	4	0.875
Chop Suey!	69	210240	0.00035299999999999996	0.42	0.929	0.0007469999999999999	7	0.122	-3.8989999999999996	0	0.121	127.204	4	0.3
Take Me Out	77	237026	0.00042300000000000004	0.278	0.6759999999999999	0.0008990000000000001	9	0.136	-8.821	1	0.0371	104.545	4	0.494
I Miss You	71	227240	0.0013599999999999999	0.659	0.778	6.79e-06	11	0.0841	-6.422999999999999	1	0.0379	110.022	4	0.623
Best of You	62	256600	0.00701	0.37	0.9440000000000001	2.8999999999999998e-06	1	0.135	-4.979	0	0.0767	130.315	4	0.345
I Write Sins Not Tragedies	77	187613	0.0938	0.5670000000000001	0.795	0.0	9	0.114	-4.985	0	0.134	170.06	4	0.635
Kryptonite	79	233933	0.006640000000000001	0.545	0.865	1.12e-05	11	0.168	-5.707999999999999	0	0.0286	99.01	4	0.5429999999999999
The Kill (Bury Me)	69	231533	0.0014	0.309	0.912	0.000271	4	0.5820000000000001	-3.8810000000000002	0	0.0646	183.035	3	0.302
Use Somebody	79	230760	0.005520000000000001	0.276	0.715	0.000417	0	0.201	-5.356	1	0.0432	137.028	4	0.17300000000000001
No One Knows	13	255066	0.0137	0.518	0.5379999999999999	0.000398	0	0.141	-5.818	1	0.0486	170.953	4	0.687
Jerk It Out	62	195666	0.0171	0.58	0.981	1.07e-05	8	0.386	-2.603	0	0.06	134.007	4	0.861
Uprising	77	304840	0.000202	0.602	0.905	0.064	2	0.11699999999999999	-4.046	1	0.0775	128.019	4	0.41100000000000003
Hey There Delilah	79	232533	0.872	0.657	0.29100000000000004	0.0	2	0.114	-10.572000000000001	1	0.0293	103.973	4	0.298
Blurry	28	303920	0.0102	0.44	0.932	0.0	3	0.142	-4.488	0	0.0584	157.438	4	0.495
American Idiot	78	176346	2.64e-05	0.38	0.988	7.859999999999999e-05	1	0.368	-2.042	1	0.0639	186.113	4	0.769
Welcome to the Black Parade	77	311106	0.00028900000000000003	0.217	0.905	0.00011	2	0.222	-4.103	1	0.0752	96.95	4	0.23600000000000002
Gives You Hell	71	213106	0.0156	0.7140000000000001	0.725	0.0	4	0.0726	-6.4110000000000005	1	0.0402	99.988	4	0.59
All My Life	11	262733	0.000194	0.5820000000000001	0.597	0.000273	5	0.517	-5.671	1	0.0512	167.738	4	0.674
Like a Stone	77	293960	0.00797	0.614	0.568	0.0	7	0.0997	-5.477	0	0.0276	107.84899999999999	4	0.516
It's Been Awhile	65	264706	0.0018899999999999998	0.509	0.774	0.000549	6	0.14300000000000002	-4.053999999999999	1	0.0338	116.529	4	0.0824
I Hate Everything About You	75	231480	0.00461	0.498	0.83	0.0	6	0.139	-5.157	0	0.0421	89.34200000000001	4	0.45299999999999996
Rollin' (Air Raid Vehicle)	74	213760	0.00506	0.599	0.932	0.0	9	0.26899999999999996	-3.3280000000000003	1	0.18	96.234	4	0.6920000000000001
Fat Lip	74	178266	0.000618	0.574	0.9109999999999999	0.0	9	0.0769	-5.176	1	0.0715	98.075	4	0.573
The Pretender	11	269373	0.000917	0.433	0.9590000000000001	0.0	9	0.027999999999999997	-4.04	1	0.0431	172.984	4	0.365
Savior	73	242280	0.00164	0.5489999999999999	0.93	6.670000000000001e-05	5	0.39	-3.468	0	0.0487	112.447	4	0.526
Bodies	74	201960	0.0034700000000000004	0.6559999999999999	0.932	0.00147	4	0.14400000000000002	-3.405	0	0.0708	130.936	4	0.544
Sugar, We're Goin Down	79	229093	0.00898	0.499	0.8240000000000001	0.0	7	0.163	-4.7410000000000005	1	0.0794	161.977	4	0.6990000000000001
Last Nite	70	193373	0.0223	0.624	0.899	0.000155	0	0.0975	-5.71	1	0.0295	104.055	4	0.797
Through Glass	60	282946	0.0417	0.545	0.753	0.0	3	0.389	-4.618	0	0.036000000000000004	105.75399999999999	4	0.434
The Diary of Jane - Single Version	69	200546	5.5299999999999996e-05	0.374	0.961	0.0834	10	0.138	-4.421	0	0.0851	167.032	4	0.35700000000000004
Down With the Sickness	73	279213	0.0009960000000000001	0.695	0.8759999999999999	6.89e-06	3	0.106	-4.262	0	0.0553	89.954	4	0.941
Wish You Were Here	62	212733	0.0006309999999999999	0.24600000000000002	0.768	0.301	9	0.102	-7.48	1	0.0387	169.873	4	0.35
Youth Of The Nation	72	256240	0.00834	0.563	0.86	0.0106	8	0.39	-7.5329999999999995	1	0.0621	97.867	4	0.517
Vertigo	57	194520	0.000153	0.391	0.831	0.0019199999999999998	2	0.141	-3.892	1	0.0613	139.946	4	0.6829999999999999
Miss Murder	71	206586	0.000213	0.309	0.875	0.00168	1	0.113	-4.49	1	0.0488	143.526	4	0.725
I Bet You Look Good On The Dancefloor	63	173680	0.00225	0.535	0.948	0.0	6	0.376	-4.19	0	0.0356	103.18299999999999	4	0.778
Steady, As She Goes	64	215266	0.0132	0.524	0.578	0.00921	9	0.10800000000000001	-4.563	1	0.12	123.669	4	0.537
Falling Away from Me	71	270920	0.00014	0.46799999999999997	0.769	0.00124	4	0.271	-7.0360000000000005	1	0.040999999999999995	104.102	4	0.17
Crawling In The Dark	61	175026	0.000295	0.5920000000000001	0.932	7.59e-05	6	0.138	-4.4910000000000005	0	0.0885	93.675	4	0.698
I Stand Alone	67	246040	4.7799999999999996e-05	0.213	0.93	0.0	0	0.126	-4.478	1	0.0671	169.22099999999998	4	0.386
Woman	63	176306	5.1e-05	0.21899999999999997	0.9520000000000001	0.0989	2	0.157	-3.6210000000000004	1	0.17600000000000002	112.88600000000001	1	0.172
Show Me How to Live	72	277840	0.000336	0.433	0.8540000000000001	0.000177	9	0.162	-3.8680000000000003	1	0.0483	89.4	4	0.368
The Red	71	238400	0.000671	0.509	0.843	0.0008029999999999999	1	0.348	-3.318	0	0.0488	140.055	3	0.332
Remedy	70	207213	0.00018	0.546	0.9590000000000001	0.00144	8	0.0584	-4.664	1	0.08199999999999999	127.831	4	0.41600000000000004
Plug In Baby	65	218000	6.94e-06	0.408	0.965	0.00040199999999999996	2	0.11	-4.232	1	0.05	136.018	4	0.349
Change (In the House of Flies) - In The House Of Flies LP Version	69	299533	0.00024900000000000004	0.26899999999999996	0.853	0.000246	7	0.11800000000000001	-4.647	0	0.0854	141.58100000000002	4	0.179
Judith	66	247266	3.32e-05	0.365	0.894	0.171	11	0.267	-4.6819999999999995	0	0.0572	82.305	3	0.31
MIA (feat. Drake)	94	210367	0.0143	0.818	0.54	0.000512	6	0.099	-6.35	0	0.0544	97.064	4	0.174
Taki Taki (with Selena Gomez, Ozuna & Cardi B)	98	212500	0.153	0.841	0.7979999999999999	3.33e-06	1	0.0618	-4.206	0	0.22899999999999998	95.948	4	0.591
White Boi	59	185282	0.0983	0.83	0.49700000000000005	0.0	1	0.0906	-6.94	1	0.052000000000000005	127.965	4	0.634
Just Wanna Love You (feat. J. Balvin)	73	199230	0.0557	0.687	0.7659999999999999	0.00107	11	0.146	-6.08	1	0.054000000000000006	94.973	4	0.303
Beautiful (feat. Camila Cabello)	94	180000	0.34600000000000003	0.638	0.7170000000000001	0.0	2	0.105	-4.7219999999999995	1	0.0337	100.027	4	0.249
Celoso	87	179693	0.35200000000000004	0.746	0.703	0.0	4	0.331	-4.178999999999999	0	0.107	166.043	4	0.667
Good Vibes	73	235720	0.0348	0.823	0.63	6.72e-06	7	0.0964	-3.932	1	0.0797	100.04	4	0.184
Real Friends	85	223583	0.235	0.701	0.512	5.07e-06	0	0.135	-6.869	0	0.0969	91.947	4	0.6629999999999999
Pa La Calle	61	243487	0.11699999999999999	0.695	0.884	0.0	0	0.10400000000000001	-6.279	1	0.131	74.992	4	0.8540000000000001
Pa Mí	58	210865	0.716	0.722	0.584	0.000321	11	0.115	-8.467	0	0.318	169.97799999999998	4	0.6459999999999999
Wake Up in the Sky	92	204664	0.00381	0.8	0.578	0.0	4	0.359	-5.144	0	0.0485	143.01	4	0.36700000000000005
Está Rico	83	215151	0.266	0.8170000000000001	0.74	0.0	11	0.0992	-4.566	0	0.28300000000000003	130.04	4	0.674
Banana Clip - Spanish Version	57	202373	0.107	0.39799999999999996	0.66	0.0	1	0.121	-5.626	0	0.12	83.82799999999999	4	0.7190000000000001
YAKWTFGO (feat. Kali Uchis)	44	162733	0.0039700000000000004	0.812	0.748	0.0	5	0.174	-5.959	0	0.139	132.035	4	0.158
Come With Me	47	157461	0.0526	0.659	0.7340000000000001	2.48e-06	10	0.242	-4.008	1	0.046	161.971	4	0.34600000000000003
Como Si Na	54	170997	0.23199999999999998	0.705	0.778	0.0	9	0.244	-4.101	0	0.177	160.099	4	0.7090000000000001
Blah	47	188440	0.0255	0.723	0.687	0.000207	11	0.124	-4.632	0	0.2	173.747	4	0.777
Love N Hennessy REMIX (feat. 2 Chainz & Nicky Jam)	64	253714	0.0257	0.9279999999999999	0.402	0.0	8	0.0804	-7.569	0	0.451	139.998	4	0.62
Mi Infinita	56	272000	0.902	0.465	0.675	0.267	10	0.11	-7.555	1	0.0485	119.941	4	0.129
Coqueta	49	174000	0.5710000000000001	0.632	0.652	0.85	4	0.19399999999999998	-10.558	1	0.0302	115.031	4	0.594
Sola	65	209573	0.9209999999999999	0.47100000000000003	0.179	0.0	9	0.10099999999999999	-10.273	1	0.08900000000000001	174.273	4	0.19399999999999998
Nuestro Planeta (feat. Reykon)	52	202754	0.0857	0.871	0.545	0.000499	0	0.0756	-6.466	0	0.0625	96.035	4	0.415
Hijo de Su Madre	61	178009	0.0646	0.8290000000000001	0.606	0.391	5	0.281	-7.093	1	0.149	118.051	4	0.732
Lento	65	169251	0.149	0.8370000000000001	0.649	7.63e-05	11	0.10300000000000001	-5.26	0	0.192	164.002	4	0.948
Dicen	77	220826	0.13699999999999998	0.8170000000000001	0.635	7.85e-06	5	0.245	-5.718999999999999	0	0.138	103.029	4	0.777
BEBE	95	217822	0.172	0.635	0.902	0.0	0	0.125	-3.5589999999999997	1	0.109	102.06299999999999	4	0.28600000000000003
I Like It	95	253390	0.099	0.816	0.726	0.0	5	0.37200000000000005	-3.998	0	0.129	136.048	4	0.65
Zooted (feat. French Montana & Farruko)	74	217652	0.267	0.815	0.626	1.31e-05	6	0.275	-5.138999999999999	1	0.10300000000000001	109.98899999999999	4	0.5710000000000001
Havana - Remix	77	199095	0.39799999999999996	0.7509999999999999	0.579	2.2800000000000002e-05	2	0.133	-4.0360000000000005	1	0.0321	105.031	4	0.349
Pum Pum	45	185743	0.0749	0.736	0.9059999999999999	0.000123	4	0.12	-1.49	0	0.0566	93.01299999999999	4	0.611
Quiero Saber	52	166253	0.00245	0.695	0.818	3.36e-06	6	0.305	-5.532	0	0.0482	102.976	4	0.599
Como	38	234373	0.00323	0.5429999999999999	0.847	0.0	9	0.0551	-3.574	1	0.0659	92.046	4	0.65
Anywhere Contigo	46	193846	0.271	0.841	0.841	2.6000000000000002e-05	9	0.10800000000000001	-4.288	1	0.0633	104.01	4	0.823
No Gratis	44	208800	0.425	0.777	0.546	0.0	7	0.0809	-9.504	1	0.207	147.173	4	0.9520000000000001
Díganle - Tainy Remix	75	211437	0.102	0.84	0.789	0.0	1	0.309	-4.695	0	0.0949	92.01799999999999	4	0.619
Sangria Wine	75	202853	0.18100000000000002	0.831	0.713	0.0	1	0.0572	-3.6460000000000004	0	0.094	132.109	4	0.69
All Day	45	198386	0.0797	0.825	0.48100000000000004	0.0	2	0.239	-8.6	1	0.0396	121.046	4	0.7609999999999999
Just As I Am	53	224413	0.235	0.682	0.7509999999999999	0.0	8	0.11	-5.812	0	0.0675	129.937	4	0.708
Nice & Slow	38	218448	0.006940000000000001	0.799	0.616	0.00237	5	0.28300000000000003	-4.599	0	0.0415	127.023	4	0.6970000000000001
Scooby Doo Pa Pa (Remix)	60	176702	0.196	0.9209999999999999	0.965	0.00020099999999999998	1	0.32299999999999995	-1.396	1	0.17800000000000002	120.902	4	0.507
Don't Werk	39	133120	0.10800000000000001	0.703	0.617	5.610000000000001e-05	7	0.271	-8.732000000000001	1	0.0731	123.15899999999999	4	0.435
1, 2, 3 (feat. Jason Derulo & De La Ghetto)	88	201526	0.165	0.792	0.895	0.0	1	0.0501	-3.112	0	0.0589	94.96799999999999	4	0.794
Pa Mi (with Ozuna)	77	216689	0.0983	0.596	0.557	0.0	1	0.0565	-7.522	0	0.134	133.247	5	0.6609999999999999
Lo Siento	68	226183	0.0705	0.746	0.738	0.0	9	0.043	-3.67	1	0.207	94.80799999999999	4	0.63
Nuestra Cancion Pt. 2 (feat. Arcángel)	46	215003	0.0079	0.493	0.825	0.0	8	0.129	-4.056	1	0.0798	99.866	4	0.621
La Hora Loca	44	175239	0.0429	0.836	0.725	0.0	7	0.10800000000000001	-5.445	0	0.0571	126.035	4	0.76
Dinero - English Version	37	161093	0.00436	0.701	0.779	0.0	11	0.121	-4.657	0	0.0647	119.97399999999999	4	0.451
Pum Pum (feat. Kap G & Play-N-Skillz)	53	182224	0.149	0.871	0.563	0.0	10	0.0568	-8.329	0	0.0795	91.99799999999999	4	0.62
Hora Loca	65	215421	0.0507	0.65	0.8009999999999999	0.0	7	0.0645	-5.407	0	0.0723	166.16	4	0.74
Better With You	68	196018	0.265	0.784	0.43700000000000006	6.979999999999999e-05	5	0.126	-7.867999999999999	1	0.0509	90.00299999999999	4	0.47
NIGHTS LIKE THESE	59	204453	0.133	0.494	0.7290000000000001	0.0	2	0.14300000000000002	-4.934	1	0.161	78.833	4	0.42100000000000004
Alright	43	229038	0.0199	0.561	0.58	0.0	5	0.0619	-5.612	1	0.0414	84.98	4	0.294
Insecure	53	191906	0.369	0.483	0.685	0.0	10	0.0817	-3.2319999999999998	0	0.174	185.502	4	0.546
Si Una Vez - (If I Once)[Spanglish Version]	54	237860	0.0762	0.62	0.823	3.13e-05	5	0.11199999999999999	-2.436	1	0.0567	175.921	4	0.40399999999999997
Finesse (Remix) [feat. Cardi B]	84	217288	0.0185	0.7040000000000001	0.8590000000000001	0.0	5	0.0215	-4.877	0	0.0996	105.115	4	0.9259999999999999
Belong To U	44	202574	0.586	0.633	0.765	6.890000000000001e-05	1	0.0966	-5.732	1	0.0474	100.934	4	0.489
Sunny Daze	40	167823	0.569	0.853	0.7140000000000001	0.0101	7	0.0716	-6.1770000000000005	1	0.0767	92.375	4	0.836
Uno Más Feat. Pharrell Williams, Miguel, Wiz Khalifa, J Alvarez (Remix)	41	241135	0.0652	0.8	0.8370000000000001	4.52e-05	7	0.0699	-4.488	1	0.099	105.02600000000001	4	0.813
Island	37	194011	0.11800000000000001	0.743	0.7929999999999999	6.07e-05	2	0.22699999999999998	-5.032	0	0.0546	109.921	4	0.434
Crazy In Love	79	236133	0.00249	0.6459999999999999	0.77	0.0	2	0.0715	-6.596	0	0.226	99.165	4	0.6809999999999999
Rock Your Body	74	267266	0.20199999999999999	0.8909999999999999	0.7140000000000001	0.000234	4	0.0521	-6.055	0	0.14	100.97200000000001	4	0.818
Beautiful Girls	10	241933	0.159	0.745	0.6659999999999999	0.0	9	0.302	-5.899	1	0.0566	129.995	4	0.708
Toxic	60	198813	0.0279	0.774	0.847	0.0183	5	0.24100000000000002	-3.925	0	0.121	143.011	4	0.9229999999999999
Michael Jackson x Mark Ronson: Diamonds are Invincible	70	300026	0.342	0.672	0.8320000000000001	0.00042800000000000005	11	0.242	-2.388	0	0.342	117.29799999999999	4	0.5489999999999999
Yeah!	79	250373	0.0183	0.894	0.7909999999999999	0.0	2	0.0388	-4.699	1	0.11199999999999999	105.01799999999999	4	0.583
Live Your Life (feat. Rihanna)	76	338853	0.071	0.375	0.862	0.0	11	0.21100000000000002	-3.363	0	0.255	159.841	4	0.478
Hips Don't Lie	84	218093	0.284	0.778	0.8240000000000001	0.0	10	0.405	-5.892	0	0.0712	100.024	4	0.7559999999999999
Hey, Soul Sister	77	216666	0.217	0.675	0.885	0.0	1	0.086	-4.4319999999999995	0	0.0436	97.03	4	0.768
Pumped Up Kicks	84	239600	0.145	0.733	0.71	0.115	5	0.0956	-5.849	0	0.0292	127.975	4	0.965
Love Never Felt so Good	74	246026	0.132	0.775	0.7190000000000001	1.79e-06	7	0.0662	-6.212000000000001	0	0.0435	117.51299999999999	4	0.7120000000000001
Hall of Fame	73	202533	0.0653	0.42100000000000004	0.873	0.0	10	0.12300000000000001	-4.343	1	0.0565	84.803	4	0.63
All of Me	85	269560	0.922	0.42200000000000004	0.264	0.0	8	0.132	-7.064	1	0.0322	119.93	4	0.331
Drops of Jupiter	78	259933	0.154	0.46799999999999997	0.64	0.0	0	0.154	-5.862	1	0.0275	79.297	4	0.499
We Can't Stop	78	231240	0.00882	0.613	0.622	0.0	1	0.37	-5.794	0	0.0334	80.003	4	0.484
Fighter	69	245960	0.235	0.435	0.92	0.00035299999999999996	4	0.552	-1.357	0	0.201	188.899	4	0.45
Since U Been Gone	75	188960	0.00165	0.662	0.741	0.0303	0	0.114	-5.406000000000001	1	0.0334	131.0	4	0.40399999999999997
Hey Ya! - Radio Mix / Club Mix	76	235213	0.10300000000000001	0.728	0.9740000000000001	0.000532	4	0.175	-2.261	0	0.0665	79.52600000000001	4	0.965
TiK ToK	71	199693	0.0746	0.755	0.8320000000000001	1.27e-06	2	0.29100000000000004	-2.741	0	0.11599999999999999	120.03200000000001	4	0.735
Look At Me Now	71	223933	0.0439	0.764	0.6940000000000001	3.67e-06	11	0.18	-5.745	0	0.18899999999999997	146.075	4	0.581
SexyBack	77	242733	0.0584	0.9670000000000001	0.583	0.0	7	0.0519	-5.562	0	0.0789	117.0	4	0.9640000000000001
With You	69	252160	0.14300000000000002	0.659	0.696	0.0	3	0.13	-4.291	1	0.071	86.001	4	0.665
Breakeven	76	261426	0.17300000000000001	0.63	0.698	0.0	10	0.0789	-4.51	1	0.0244	94.023	4	0.529
I Know You Want Me (Calle Ocho)	65	237120	0.0142	0.8240000000000001	0.743	2.12e-05	2	0.237	-5.995	1	0.141	127.046	4	0.804
Bye Bye Bye	73	200400	0.031	0.61	0.9259999999999999	0.0012	8	0.0821	-4.843	0	0.0479	172.638	4	0.861
Complicated	77	244506	0.0572	0.585	0.7759999999999999	7.74e-06	5	0.3	-5.898	1	0.0459	77.987	4	0.42700000000000005
Let Me Love You	80	256733	0.235	0.6559999999999999	0.578	0.0	7	0.11800000000000001	-8.97	0	0.0922	94.514	4	0.556
Beautiful	73	238560	0.578	0.457	0.573	3.05e-06	5	0.114	-3.866	0	0.0275	76.193	4	0.0992
Raise Your Glass	54	203306	0.00611	0.701	0.7	0.0	7	0.0295	-4.934	1	0.0876	122.035	4	0.625
Timber	75	204160	0.0295	0.581	0.963	0.0	11	0.139	-4.087	1	0.0981	129.99200000000002	4	0.7879999999999999
What Makes You Beautiful	69	198053	0.00761	0.7290000000000001	0.7709999999999999	0.0	4	0.087	-2.451	1	0.0725	125.01100000000001	4	0.873
No One	79	253813	0.03	0.649	0.552	6.47e-06	1	0.111	-5.419	0	0.0292	89.969	4	0.158
Sk8er Boi	67	204000	6.790000000000001e-05	0.48700000000000004	0.9	0.0	0	0.358	-4.417	1	0.0482	149.937	4	0.484
Womanizer	76	224400	0.073	0.7240000000000001	0.695	0.0	11	0.0889	-5.226	1	0.0622	139.0	4	0.235
Give Me Everything	75	252306	0.192	0.6709999999999999	0.9390000000000001	0.0	8	0.298	-3.2060000000000004	1	0.161	129.023	4	0.529
Single Ladies (Put a Ring on It)	72	193213	0.0383	0.426	0.584	0.0	1	0.188	-5.292999999999999	1	0.29600000000000004	193.437	4	0.272
Bleeding Love	81	262466	0.188	0.638	0.6559999999999999	0.0	5	0.146	-5.886	1	0.0357	104.036	4	0.225
Lose My Breath	63	242013	0.00727	0.8140000000000001	0.899	0.21899999999999997	1	0.0979	-5.957999999999999	1	0.0637	119.01100000000001	4	0.545
Love Song	77	258826	0.0208	0.583	0.7859999999999999	0.0	2	0.188	-3.142	0	0.0301	123.052	4	0.573
Ms. Jackson	78	270506	0.142	0.843	0.805	0.0	4	0.0771	-5.946000000000001	0	0.26899999999999996	94.946	4	0.615
Die Young	72	211920	0.00498	0.711	0.7	0.000125	1	0.215	-4.805	0	0.046	128.001	4	0.8009999999999999
Survivor	62	254040	0.0533	0.524	0.904	0.0	8	0.7759999999999999	-2.0709999999999997	1	0.39799999999999996	161.188	4	0.655
Oops!...I Did It Again	77	211160	0.3	0.7509999999999999	0.8340000000000001	1.77e-05	1	0.355	-5.444	0	0.0437	95.053	4	0.894
Cry Me a River	77	288333	0.575	0.624	0.653	0.0	8	0.10400000000000001	-6.582000000000001	0	0.17600000000000002	73.884	4	0.565
Get Lucky (feat. Pharrell Williams & Nile Rodgers) - Radio Edit	77	248413	0.0426	0.794	0.8109999999999999	1.07e-06	6	0.10099999999999999	-8.966000000000001	0	0.038	116.04700000000001	4	0.862
Whatever You Like	75	249533	0.0161	0.68	0.687	0.0	9	0.261	-6.162000000000001	0	0.0709	150.053	4	0.467
One, Two Step	78	203786	0.042	0.9440000000000001	0.511	0.00107	5	0.0379	-10.96	0	0.161	113.046	4	0.8420000000000001
Unwritten	77	259333	0.00577	0.706	0.8009999999999999	0.0	5	0.0822	-6.332999999999999	1	0.0399	100.01299999999999	4	0.63
Wrecking Ball	74	221360	0.40700000000000003	0.53	0.42200000000000004	0.0	5	0.107	-6.2620000000000005	1	0.0342	119.964	4	0.349
So What	65	215160	0.000304	0.535	0.8859999999999999	2.26e-06	11	0.257	-3.1060000000000003	1	0.045	126.012	4	0.445
Whenever, Wherever	76	196160	0.23600000000000002	0.7929999999999999	0.8320000000000001	1.12e-05	1	0.20199999999999999	-4.862	0	0.0406	107.661	4	0.872
Baby Boy	69	244826	0.0825	0.655	0.488	1.16e-06	1	0.221	-9.17	1	0.22	91.025	4	0.7909999999999999
It's Gonna Be Me	67	192426	0.0407	0.636	0.873	1.27e-06	0	0.0372	-4.672	0	0.071	165.071	4	0.9079999999999999
My Boo	77	223440	0.257	0.662	0.507	0.0	5	0.0465	-8.238	1	0.11800000000000001	86.412	4	0.6759999999999999
Sex on Fire	81	203346	0.00172	0.542	0.905	0.0104	9	0.136	-5.653	1	0.054000000000000006	153.398	4	0.374
Stronger (What Doesn't Kill You)	52	221920	0.0411	0.555	0.9229999999999999	0.0	0	0.11199999999999999	-5.9079999999999995	1	0.0482	116.012	4	0.682
Over My Head (Cable Car)	60	236373	0.0204	0.591	0.6990000000000001	0.0	8	0.0614	-5.221	1	0.0449	116.029	4	0.733
For the First Time	65	252853	0.0328	0.396	0.629	0.0	9	0.183	-4.78	1	0.0287	173.794	4	0.358
Girlfriend	69	216600	0.0007379999999999999	0.56	0.9590000000000001	0.000206	7	0.209	-2.4330000000000003	1	0.102	163.983	4	0.67
Fallin'	76	210200	0.263	0.653	0.609	0.00101	11	0.233	-7.519	0	0.037000000000000005	95.98200000000001	3	0.48200000000000004
Use Somebody	79	230760	0.005520000000000001	0.276	0.715	0.000417	0	0.201	-5.356	1	0.0432	137.028	4	0.17300000000000001
How to Save a Life	83	262533	0.26899999999999996	0.64	0.743	0.0	10	0.10099999999999999	-4.08	1	0.0379	122.035	4	0.361
Not Over You	69	218520	0.255	0.63	0.894	0.0	10	0.18100000000000002	-4.592	1	0.0544	142.05100000000002	4	0.364
Before He Cheats	73	199946	0.271	0.519	0.7490000000000001	0.0	6	0.11900000000000001	-3.318	0	0.0405	147.905	4	0.29
Dirrty (feat. Redman)	72	298853	0.107	0.64	0.889	0.0	2	0.33899999999999997	-3.073	1	0.322	99.931	4	0.436
Caught Up	31	224946	0.0251	0.815	0.8079999999999999	5.37e-06	6	0.12	-4.614	1	0.0511	110.06299999999999	4	0.746
If I Ain't Got You	81	228706	0.603	0.609	0.445	6.77e-06	7	0.10400000000000001	-9.129	1	0.106	118.39299999999999	3	0.166
Wherever You Will Go	67	209360	0.0392	0.551	0.696	0.0	2	0.127	-6.192	1	0.0265	112.024	4	0.354
You Found Me	76	241853	0.0187	0.33799999999999997	0.8029999999999999	0.0	8	0.136	-5.412000000000001	0	0.0413	151.994	4	0.4
Independent Women, Pt. 1	63	221626	0.38799999999999996	0.517	0.598	2.22e-06	6	0.183	-3.7510000000000003	0	0.263	96.93299999999999	4	0.922
Because of You	75	219493	0.254	0.583	0.584	0.0	5	0.12300000000000001	-5.362	0	0.0314	140.039	4	0.136
Get The Party Started	67	191666	0.0012699999999999999	0.8059999999999999	0.902	0.0	11	0.212	-3.387	0	0.0475	128.94299999999998	4	0.961
The Anthem	73	175093	0.006659999999999999	0.494	0.9390000000000001	0.0	1	0.139	-3.127	1	0.126	177.75099999999998	4	0.893
I Don't Want to Be	63	217760	0.007909999999999999	0.423	0.862	0.0	0	0.133	-5.13	0	0.0695	154.746	4	0.462
The Way You Move (feat. Sleepy Brown) - Club Mix	68	234000	0.126	0.871	0.597	0.00011499999999999999	5	0.0638	-4.9319999999999995	0	0.0464	125.999	4	0.635
Better in Time	73	234173	0.512	0.584	0.7	2.4299999999999998e-05	6	0.13	-4.251	1	0.0506	163.953	4	0.5489999999999999
Over You	64	204853	0.017	0.423	0.922	0.0	3	0.102	-2.602	1	0.0411	156.063	4	0.5670000000000001
The Great Escape	67	206520	0.0016600000000000002	0.423	0.94	0.0	1	0.17800000000000002	-4.012	0	0.0635	149.934	4	0.505
Your Body Is a Wonderland	78	249626	0.0206	0.647	0.7290000000000001	0.0489	5	0.134	-6.251	1	0.0236	94.01	4	0.687
Superman (It's Not Easy)	48	222000	0.327	0.521	0.431	0.0	0	0.0986	-9.74	1	0.0293	106.546	4	0.18100000000000002
Vivir Mi Vida	68	251160	0.324	0.65	0.879	0.0	8	0.376	-3.176	1	0.0328	105.015	4	0.899
La Vida Es Un Carnaval	24	275253	0.439	0.82	0.7170000000000001	0.00107	8	0.23600000000000002	-6.191	1	0.0722	104.005	4	0.843
Lambada - Original Version 1989	67	207466	0.21100000000000002	0.7559999999999999	0.8	0.000723	5	0.047	-5.1579999999999995	1	0.0329	118.921	4	0.9670000000000001
La Camisa Negra	29	216706	0.0838	0.7509999999999999	0.731	0.0	6	0.0556	-4.419	0	0.0308	97.007	4	0.973
La Gota Fría	66	215493	0.0893	0.7190000000000001	0.809	0.0	1	0.183	-10.201	1	0.0511	100.839	4	0.9640000000000001
Suavemente	63	267000	0.254	0.8109999999999999	0.88	0.00146	8	0.0475	-2.972	1	0.0628	124.12	4	0.915
Bailando - Spanish Version	71	243413	0.0426	0.723	0.777	3.68e-06	7	0.0451	-3.503	1	0.10800000000000001	91.01700000000001	4	0.961
Danza Kuduro	71	198786	0.078	0.6990000000000001	0.917	0.0	0	0.065	-4.897	1	0.115	130.04	4	0.889
Conga	59	252933	0.141	0.782	0.8740000000000001	0.0584	2	0.11199999999999999	-7.157	1	0.0474	123.179	4	0.8590000000000001
La Bilirrubina - En Vivo Estadio Olímpico De República Dominicana/2012	66	232880	0.622	0.585	0.977	0.0	1	0.32799999999999996	-3.57	1	0.0615	138.264	4	0.8009999999999999
Guantanamera	58	199316	0.833	0.7440000000000001	0.601	0.0242	10	0.131	-5.2410000000000005	1	0.0349	143.542	4	0.905
El Matador	11	277600	0.0306	0.5660000000000001	0.9109999999999999	0.0247	4	0.0574	-9.458	0	0.0791	193.53799999999998	4	0.638
Amor Prohibido	61	164120	0.455	0.5479999999999999	0.688	0.0	7	0.07200000000000001	-6.053	1	0.0372	179.842	4	0.813
Hips Don't Lie	84	218093	0.284	0.778	0.8240000000000001	0.0	10	0.405	-5.892	0	0.0712	100.024	4	0.7559999999999999
Mi Gente	77	189440	0.0179	0.774	0.687	1.17e-05	11	0.128	-4.8180000000000005	0	0.0584	104.959	4	0.308
Obsesion	74	254720	0.419	0.8029999999999999	0.56	0.0	1	0.0608	-6.912000000000001	0	0.0398	133.679	4	0.77
Let's Get Loud	70	239400	0.135	0.82	0.937	0.000128	5	0.35	-4.81	0	0.0551	130.993	4	0.9059999999999999
Oye Como Va	56	272546	0.743	0.696	0.728	0.0537	7	0.0835	-6.937	1	0.034	124.09200000000001	4	0.963
Despacito (Featuring Daddy Yankee)	80	228200	0.20800000000000002	0.659	0.802	0.0	2	0.12300000000000001	-4.79	1	0.14800000000000002	177.93599999999998	4	0.863
Bamboleo	54	203173	0.414	0.6709999999999999	0.884	0.00015	6	0.0701	-9.267000000000001	0	0.0586	119.574	4	0.9329999999999999
Pedro Navaja	60	443480	0.779	0.5820000000000001	0.61	6.54e-06	11	0.267	-6.641	0	0.10300000000000001	93.65799999999999	4	0.826
Gasolina	77	192600	0.332	0.857	0.8009999999999999	1.2e-06	0	0.0789	-6.499	1	0.0618	96.009	4	0.753
Mambo No 5	52	162213	0.337	0.816	0.41600000000000004	0.7909999999999999	5	0.0452	-17.795	0	0.244	90.148	4	0.8170000000000001
De Música Ligera	51	212893	0.00487	0.542	0.7140000000000001	0.298	2	0.33399999999999996	-8.045	1	0.027999999999999997	124.26	4	0.76
Macarena	62	249506	0.42200000000000004	0.927	0.721	4.36e-05	8	0.0422	-12.561	1	0.0908	103.01799999999999	4	0.965
La Bamba	57	172733	0.0699	0.348	0.7509999999999999	0.0007379999999999999	0	0.20800000000000002	-12.823	1	0.0494	156.509	4	0.8859999999999999
Querida	4	319560	0.318	0.522	0.526	0.0	2	0.11599999999999999	-6.361000000000001	1	0.0259	90.02	4	0.43
Maria Maria - Radio Mix	56	262160	0.0485	0.779	0.631	0.00316	2	0.0349	-5.314	1	0.115	97.927	4	0.6629999999999999
La ingrata	65	212000	0.0854	0.748	0.835	1.97e-06	7	0.0365	-5.731	1	0.0351	142.942	4	0.8959999999999999
Corazón partio	74	343413	0.19899999999999998	0.648	0.846	4.23e-06	0	0.0803	-6.731	1	0.0424	160.075	4	0.815
I Know You Want Me (Calle Ocho)	7	238680	0.0151	0.815	0.757	5.2600000000000005e-05	2	0.187	-5.351	1	0.165	127.052	4	0.8109999999999999
Livin' la Vida Loca	73	243160	0.00411	0.425	0.9540000000000001	0.0	1	0.0555	-3.7560000000000002	0	0.0476	178.043	4	0.9329999999999999
Rebelión	43	378373	0.11199999999999999	0.5589999999999999	0.73	0.00267	10	0.263	-8.461	0	0.0639	106.806	4	0.778
La Maza	58	351400	0.652	0.555	0.331	1.1599999999999999e-05	9	0.235	-17.718	0	0.27	170.60299999999998	3	0.43700000000000006
Amor Eterno	59	408440	0.445	0.301	0.335	0.0018100000000000002	0	0.7509999999999999	-8.564	1	0.0303	176.59099999999998	4	0.386
Besame Mucho	7	181960	0.701	0.7070000000000001	0.408	0.0	5	0.105	-12.776	0	0.0366	126.399	4	0.843
Mais Que Nada	52	159466	0.491	0.66	0.504	2.65e-05	0	0.15	-13.087	0	0.0496	88.95299999999999	4	0.914
El Cantante	58	622520	0.42200000000000004	0.489	0.679	6.92e-06	7	0.13	-4.899	0	0.0326	95.81299999999999	4	0.6579999999999999
Chan Chan	7	257213	0.83	0.507	0.423	0.00916	2	0.0973	-14.187000000000001	0	0.0332	82.809	4	0.701
Amigo	41	208866	0.259	0.613	0.489	0.0	11	0.0696	-13.509	0	0.0503	145.278	4	0.898
The Girl From Ipanema - Stereo Version	50	325506	0.888	0.66	0.124	0.0007639999999999999	5	0.111	-19.2	0	0.0496	129.91899999999998	4	0.36200000000000004
Oye Mi Amor	63	263306	0.0102	0.5429999999999999	0.903	0.00585	11	0.0862	-6.6579999999999995	0	0.039	162.241	4	0.9620000000000001
Latinoamérica	68	301426	0.59	0.691	0.805	0.0	2	0.0975	-6.81	0	0.0947	142.503	3	0.866
Soy un Truhán, Soy un Señor	50	183546	0.565	0.5760000000000001	0.698	0.0	0	0.386	-5.181	1	0.0321	98.855	4	0.708
Mediterraneo	60	205226	0.599	0.545	0.59	0.0	9	0.0916	-7.257000000000001	0	0.0813	100.835	3	0.583
Gracias a la Vida	52	278040	0.8109999999999999	0.649	0.14400000000000002	2.42e-06	0	0.08900000000000001	-16.809	1	0.0522	119.193	4	0.264
La Cumparsita	42	193800	0.9079999999999999	0.57	0.301	0.574	7	0.12300000000000001	-13.845999999999998	1	0.0518	118.337	4	0.431
Paloma negra	50	195533	0.853	0.39	0.263	0.0	2	0.21899999999999997	-6.851	1	0.0394	80.332	1	0.446
El Rey	40	128386	0.386	0.337	0.55	0.0	9	0.298	-5.814	1	0.0502	183.11700000000002	4	0.851
Feliz Navidad	57	182226	0.5479999999999999	0.514	0.83	0.0	2	0.321	-8.666	1	0.0391	148.806	4	0.9640000000000001
All Along the Watchtower	78	240800	0.00255	0.43799999999999994	0.805	5.6899999999999994e-05	8	0.0842	-6.237	1	0.0624	113.25299999999999	4	0.564
My Generation - Stereo Version	69	198706	0.32799999999999996	0.397	0.785	0.00495	2	0.0621	-9.168	0	0.0545	96.333	4	0.6459999999999999
(I Can't Get No) Satisfaction	48	222746	0.00037999999999999997	0.735	0.82	0.0572	2	0.0983	-8.554	1	0.0494	135.586	4	0.8590000000000001
Hello, I Love You	63	133200	0.028999999999999998	0.597	0.5539999999999999	0.0	11	0.0766	-14.144	0	0.0425	117.835	4	0.963
Whole Lotta Love	77	333893	0.0484	0.41200000000000003	0.902	0.131	9	0.405	-11.6	1	0.405	89.74	4	0.42200000000000004
Hey Jude - Remastered 2015	77	425653	0.0112	0.386	0.607	1.3800000000000002e-05	10	0.08800000000000001	-7.7	1	0.0261	147.207	4	0.532
White Room	71	303200	0.23	0.547	0.58	0.00877	2	0.0569	-13.415	0	0.0293	109.82700000000001	4	0.505
You Really Got Me - Mono Mix	71	134253	0.493	0.573	0.9390000000000001	0.0	8	0.0994	-6.441	1	0.0808	137.382	4	0.963
Surfin' U.S.A. - Remastered	70	149373	0.6609999999999999	0.55	0.8540000000000001	0.0	3	0.11199999999999999	-5.968	1	0.036000000000000004	159.231	4	0.965
Oh, Pretty Woman	71	178933	0.715	0.619	0.603	0.0	9	0.0721	-9.481	1	0.0342	127.432	4	0.958
Back In The U.S.S.R. - 2018 Mix	61	163466	0.0010199999999999999	0.51	0.893	5.85e-05	9	0.201	-9.267000000000001	1	0.0342	142.657	4	0.934
For What It's Worth	75	153693	0.406	0.653	0.519	0.0209	2	0.10099999999999999	-10.164	1	0.0497	98.883	4	0.8220000000000001
Fortunate Son	81	140773	0.201	0.64	0.6629999999999999	0.00806	0	0.152	-7.516	1	0.0374	132.77	4	0.6629999999999999
Born To Be Wild - Single Version	67	212893	0.273	0.439	0.737	0.28	2	0.228	-12.054	1	0.115	145.942	4	0.5329999999999999
House Of The Rising Sun	70	271280	0.00038500000000000003	0.295	0.584	0.218	9	0.0996	-6.696000000000001	0	0.0345	117.2	3	0.228
Louie Louie	68	165381	0.102	0.623	0.7090000000000001	0.0	1	0.0967	-9.818	0	0.0636	122.39399999999999	4	0.948
I Heard It Through The Grapevine - Single Version (Mono)	61	193493	0.255	0.735	0.52	0.0	11	0.106	-6.18	1	0.0371	118.441	4	0.688
Crimson And Clover - Single Version	56	208666	0.255	0.41200000000000003	0.59	0.0325	11	0.177	-12.277000000000001	1	0.0701	85.824	4	0.653
Evil Ways	59	238266	0.22	0.7040000000000001	0.528	0.35	5	0.14	-13.382	1	0.0358	117.47200000000001	4	0.73
Purple Haze	71	170813	0.008759999999999999	0.5329999999999999	0.905	0.578	2	0.0698	-5.27	1	0.0754	108.9	4	0.486
California Dreamin' - Single Version	73	162373	0.35200000000000004	0.552	0.616	0.0	1	0.0501	-9.785	0	0.0346	112.44200000000001	4	0.667
Like a Rolling Stone	72	369600	0.7290000000000001	0.483	0.721	0.0	0	0.18899999999999997	-6.836	1	0.032	95.26100000000001	4	0.562
Suite: Judy Blue Eyes - Remastered	64	444053	0.469	0.451	0.364	0.0	9	0.19699999999999998	-13.126	1	0.0436	154.20600000000002	4	0.298
Turn! Turn! Turn! (To Everything There Is a Season)	65	229360	0.135	0.452	0.818	2.72e-05	2	0.052000000000000005	-8.124	1	0.0439	124.47399999999999	4	0.755
I Saw Her Standing There - Remastered 2009	68	173946	0.27	0.491	0.8009999999999999	0.0	4	0.0665	-9.835	1	0.0361	160.109	4	0.971
Light My Fire	71	429760	0.369	0.413	0.725	2.1600000000000003e-05	3	0.0905	-5.787000000000001	0	0.0324	124.618	4	0.44
Pinball Wizard	69	180943	0.0192	0.537	0.716	0.0	2	0.245	-8.766	1	0.038	122.87299999999999	4	0.452
The Sounds of Silence	54	184880	0.165	0.436	0.375	0.0	6	0.294	-13.856	1	0.0284	107.38600000000001	4	0.49
Green Onions	66	176333	0.767	0.816	0.514	0.9490000000000001	10	0.0899	-8.741	1	0.0339	136.83700000000002	4	0.912
Sweet Caroline - Single Version	58	201800	0.505	0.556	0.161	4.36e-05	11	0.28	-13.944	1	0.0297	126.53399999999999	4	0.588
Good Lovin' - Single Version	52	150906	0.00206	0.252	0.507	0.00057	2	0.325	-13.337	1	0.0442	196.49400000000003	4	0.816
The Twist	60	153760	0.20199999999999999	0.5329999999999999	0.638	0.0	4	0.0729	-7.13	1	0.0341	156.66299999999998	4	0.937
Sunshine Of Your Love	72	250000	0.475	0.684	0.48100000000000004	6.57e-05	2	0.11800000000000001	-12.59	1	0.0384	115.07799999999999	4	0.784
Hit the Road Jack	13	120173	0.7140000000000001	0.599	0.7040000000000001	0.0	8	0.521	-8.566	0	0.243	173.043	4	0.95
Proud Mary	30	187213	0.13	0.6990000000000001	0.6409999999999999	0.000218	2	0.0601	-7.564	1	0.0289	120.745	4	0.728
Dazed And Confused	63	386373	0.044000000000000004	0.271	0.5529999999999999	0.0096	2	0.0999	-9.526	1	0.0472	86.762	3	0.433
Summertime Blues	37	226906	0.462	0.456	0.514	0.00037	7	0.268	-9.732999999999999	0	0.053	138.377	4	0.657
I Want To Hold Your Hand - Remastered 2015	74	145746	0.386	0.49	0.715	0.0	7	0.311	-5.5489999999999995	1	0.0476	130.726	4	0.866
Runaround Sue	64	171600	0.451	0.364	0.607	0.0	2	0.251	-9.791	1	0.125	79.987	4	0.598
All Day and All of the Night - 2014 Remastered Version	38	142480	0.498	0.551	0.9540000000000001	0.0	7	0.0884	-2.844	1	0.0814	136.862	4	0.685
River Deep - Mountain High	51	214880	0.792	0.36	0.757	0.0125	3	0.147	-6.832000000000001	1	0.0405	83.865	4	0.341
Summer in the City - Remastered	63	160306	0.0592	0.423	0.6809999999999999	0.000177	10	0.0889	-9.756	1	0.0397	110.461	4	0.5589999999999999
Jumpin' Jack Flash - Mono / Remastered	21	219466	0.047	0.6	0.897	0.727	3	0.0672	-7.275	1	0.0477	137.375	4	0.6759999999999999
Foxey Lady	62	198773	0.0751	0.507	0.847	0.237	1	0.37200000000000005	-5.987	0	0.0411	98.096	4	0.5660000000000001
Somebody to Love	69	174840	0.408	0.504	0.578	0.0	4	0.321	-9.302	1	0.031	132.411	4	0.654
Time Has Come Today	53	290933	0.0252	0.528	0.514	0.0894	2	0.0725	-11.909	1	0.133	122.87200000000001	4	0.44
Heart Full of Soul	63	147893	0.22899999999999998	0.494	0.6659999999999999	5.6899999999999994e-05	9	0.0469	-9.743	0	0.0351	140.832	4	0.6990000000000001
Do You Believe in Magic?	66	125826	0.218	0.552	0.742	0.0	0	0.33899999999999997	-7.962999999999999	1	0.0454	138.591	4	0.7509999999999999
Paint It, Black - Mono	67	204480	0.0103	0.505	0.836	0.0771	5	0.295	-7.3839999999999995	0	0.10099999999999999	159.66899999999998	4	0.764
Good Vibrations - Remastered	70	219026	0.326	0.396	0.473	0.000124	10	0.109	-7.67	0	0.0345	133.44899999999998	4	0.385
Psychotic Reaction	55	185523	0.000242	0.34600000000000003	0.75	0.0119	11	0.271	-6.619	1	0.10300000000000001	165.03599999999997	4	0.667
Yesterday - Remastered 2009	74	125666	0.879	0.332	0.179	0.0	5	0.0886	-11.83	1	0.0326	96.529	4	0.315
Nights In White Satin - Single Version / Mono Mix	66	269106	0.465	0.195	0.483	0.49700000000000005	4	0.0686	-4.9910000000000005	0	0.03	84.71	4	0.17300000000000001
Space Oddity - 2015 Remastered Version	72	318813	0.0748	0.299	0.44299999999999995	0.000138	0	0.177	-12.620999999999999	1	0.0346	139.539	4	0.434
Magic Carpet Ride	68	271573	0.142	0.64	0.6509999999999999	0.28	4	0.0341	-14.981	0	0.0517	111.676	4	0.8009999999999999
Needles and Pins - Mono	58	131360	0.0546	0.565	0.953	2.95e-05	9	0.0637	-6.504	1	0.0393	124.287	4	0.887
The Weight - Remastered	55	278626	0.225	0.63	0.519	4.2999999999999995e-06	9	0.0974	-10.997	1	0.0528	143.942	4	0.502
Bring It On Home to Me	71	162533	0.778	0.523	0.402	0.0	0	0.43200000000000005	-8.232999999999999	1	0.0305	70.863	4	0.675
Bad Moon Rising	71	141600	0.0543	0.6409999999999999	0.774	1.05e-05	2	0.0473	-5.916	1	0.0278	89.787	4	0.9420000000000001
Crying	59	166466	0.758	0.35	0.293	8.21e-06	2	0.10400000000000001	-9.502	1	0.0258	96.685	4	0.162
Revolution - Remastered	67	205293	0.0734	0.40700000000000003	0.8340000000000001	0.00021	6	0.24100000000000002	-9.224	1	0.20800000000000002	121.38	4	0.71
Shop Around	54	170760	0.8	0.5579999999999999	0.6859999999999999	0.0	7	0.815	-4.495	1	0.0289	132.075	4	0.8859999999999999
I Fought The Law	57	138360	0.105	0.593	0.804	2.22e-06	7	0.047	-5.497000000000001	1	0.0319	148.959	4	0.9620000000000001
The Times They Are A-Changin'	70	192053	0.887	0.389	0.396	0.0	7	0.0828	-7.999	1	0.0332	171.86	3	0.585
Honky Tonk Women	57	179386	0.381	0.562	0.768	0.03	7	0.168	-6.6129999999999995	1	0.0606	119.544	4	0.966
The End - Remastered	49	710826	0.285	0.35100000000000003	0.228	0.00116	0	0.12300000000000001	-17.271	1	0.0307	104.551	4	0.0329
She Loves You - Mono / Remastered	67	140920	0.26	0.377	0.9159999999999999	0.0	4	0.07400000000000001	-3.199	0	0.0481	75.533	4	0.912
Heartbreaker	64	254133	0.0746	0.40299999999999997	0.7090000000000001	0.494	9	0.132	-9.366	1	0.0885	97.161	4	0.654
Brown Eyed Girl	80	183306	0.182	0.491	0.583	0.0	7	0.40700000000000003	-10.964	1	0.0376	150.572	4	0.907
Gimme Shelter	75	270773	0.447	0.634	0.63	0.039	1	0.17	-8.277000000000001	0	0.031	118.62799999999999	4	0.489
Touch Me	63	190253	0.405	0.425	0.903	0.0128	1	0.11699999999999999	-4.801	1	0.0732	108.74799999999999	4	0.769
Surf City - Remastered 1990 / Stereo Remix	47	163026	0.595	0.469	0.647	1.65e-06	8	0.33899999999999997	-13.913	1	0.0315	147.878	4	0.9420000000000001
White Rabbit	70	150640	0.486	0.551	0.293	0.000273	2	0.0864	-12.503	1	0.0272	106.79799999999999	4	0.322
Green River	60	154120	0.0356	0.7040000000000001	0.773	0.00498	9	0.08199999999999999	-9.621	1	0.0279	141.655	4	0.972
I Get Around (Mono) - Mono	66	134386	0.36	0.39	0.625	0.0	9	0.0663	-7.813	0	0.0537	144.338	4	0.514
Mr. Tambourine Man	61	149466	0.513	0.456	0.47	3.76e-05	2	0.444	-9.564	1	0.0294	120.336	4	0.639
With A Little Help From My Friends - Remastered 2009	67	164106	0.365	0.705	0.515	0.0	4	0.389	-9.343	1	0.0337	112.035	4	0.8029999999999999
Hush - 2014 Remastered Version	38	252040	0.0176	0.585	0.6759999999999999	0.732	5	0.129	-11.267000000000001	1	0.0471	109.309	4	0.474
For Your Love	53	149733	0.387	0.33799999999999997	0.6679999999999999	1.59e-05	2	0.111	-8.641	1	0.0421	127.09700000000001	5	0.561
Street Fighting Man	58	194733	0.0154	0.57	0.754	0.0133	0	0.184	-9.948	1	0.031	127.95700000000001	4	0.708
Blowin' In the Wind	68	165426	0.914	0.38	0.0993	2.3199999999999998e-05	2	0.0605	-20.566999999999997	1	0.0509	174.87400000000002	4	0.44
In My Room - Remastered	50	134133	0.184	0.341	0.41600000000000004	6.28e-05	11	0.0917	-9.574	1	0.0265	102.88600000000001	3	0.499
I'm A Man	14	176160	0.038	0.55	0.929	0.0	9	0.135	-5.765	1	0.0815	129.011	4	0.643
Gloria - Stereo Version	52	156106	0.528	0.6459999999999999	0.813	0.007859999999999999	9	0.17800000000000002	-6.733	1	0.0434	129.378	4	0.711
Itchycoo Park	49	172746	0.395	0.601	0.596	2.34e-06	9	0.451	-8.029	1	0.0734	128.168	4	0.503
Wild Thing	54	158250	0.721	0.42100000000000004	0.664	0.00244	11	0.0851	-10.657	0	0.0665	201.583	4	0.574
Care Of Cell 44	52	235826	0.265	0.42100000000000004	0.58	0.0136	7	0.0973	-7.011	1	0.0285	129.959	4	0.40299999999999997
See Emily Play - 2016 Remastered Version	33	174573	0.21100000000000002	0.43799999999999994	0.754	0.0	2	0.124	-7.035	1	0.0381	123.744	4	0.435
Alone Again Or - 2015 Remastered Version	58	197274	0.664	0.318	0.303	0.000223	11	0.113	-15.572000000000001	0	0.0302	174.25400000000002	4	0.226
Psychotic Reaction - Rarities Version	8	189848	0.000288	0.355	0.7609999999999999	0.0141	11	0.18899999999999997	-6.309	1	0.0978	165.209	4	0.685
Slip Inside This House - Stereo LP Version	43	482278	0.10099999999999999	0.555	0.6940000000000001	0.0	9	0.12300000000000001	-8.453	0	0.0426	127.42299999999999	4	0.602
I Had Too Much To Dream (Last Night)	49	178266	0.354	0.341	0.7140000000000001	0.0	2	0.31	-7.997999999999999	0	0.0404	147.60399999999998	4	0.41200000000000003
96 Tears	30	177426	0.0586	0.68	0.507	6.49e-06	7	0.0754	-5.928999999999999	1	0.0336	123.47	4	0.8540000000000001
Have Love Will Travel	55	160400	0.727	0.506	0.948	0.0	10	0.0904	-5.626	1	0.105	130.195	4	0.934
Kick out the Jams	40	181760	0.0565	0.32899999999999996	0.8059999999999999	0.21	1	0.355	-11.925	1	0.0596	142.625	4	0.619
I Hate You	42	213706	0.441	0.65	0.7979999999999999	0.0007059999999999999	9	0.13699999999999998	-8.126	0	0.0541	110.646	4	0.46399999999999997
I Wanna Be Your Dog	62	188560	0.0229	0.527	0.871	0.155	4	0.419	-8.708	1	0.0354	120.72200000000001	4	0.107
I'm Waiting For The Man - Album Version (Stereo)	16	279520	0.025	0.682	0.621	0.852	7	0.153	-9.652999999999999	1	0.0451	125.91	4	0.861
Eight Miles High	56	214640	0.21	0.364	0.768	0.136	9	0.503	-10.492	1	0.0757	130.602	4	0.37
Wipe Out	42	166092	0.111	0.46	0.955	0.54	11	0.9520000000000001	-6.684	1	0.0487	160.07299999999998	4	0.726
More Than Words	69	334106	0.46799999999999997	0.615	0.129	0.0	6	0.114	-14.892000000000001	1	0.0286	91.76899999999999	4	0.249
Free Fallin'	73	256000	0.21899999999999997	0.63	0.449	0.0	5	0.0622	-13.243	1	0.0252	84.37799999999999	4	0.623
Landslide	77	199493	0.883	0.414	0.161	0.000223	7	0.11699999999999999	-22.32	0	0.0318	159.375	4	0.423
Lean on Me	69	258834	0.782	0.619	0.22	1.1900000000000001e-05	0	0.124	-13.843	1	0.0667	75.16	4	0.423
Hotel California - Remastered	83	391376	0.0057399999999999994	0.579	0.508	0.0004940000000000001	2	0.0575	-9.484	1	0.027000000000000003	147.125	4	0.609
Fast Car	79	296800	0.313	0.711	0.292	0.0	4	0.131	-15.523	0	0.037000000000000005	103.95100000000001	4	0.19399999999999998
You're So Vain	74	258411	0.157	0.659	0.6779999999999999	6.69e-06	0	0.0784	-8.18	1	0.0313	106.186	4	0.647
Dust in the Wind	76	206266	0.36700000000000005	0.475	0.322	0.00056	7	0.11	-10.687000000000001	1	0.0283	93.50299999999999	4	0.387
Ooh La La	64	214080	0.579	0.601	0.574	1.1400000000000001e-05	2	0.21600000000000003	-8.166	1	0.03	147.964	4	0.8
You've Got A Friend	53	268706	0.6809999999999999	0.695	0.282	0.0267	9	0.0767	-15.359000000000002	1	0.0295	91.681	4	0.445
Redemption Song	71	233560	0.578	0.684	0.248	0.0	0	0.0643	-10.505	1	0.0435	116.00200000000001	4	0.621
Crazy Love	54	155453	0.841	0.575	0.188	4.3700000000000005e-05	9	0.228	-18.758	1	0.0959	77.464	4	0.33399999999999996
I'm on Fire	72	155880	0.589	0.62	0.446	0.0299	1	0.0727	-14.450999999999999	0	0.0347	88.59100000000001	4	0.868
Heart Of Gold	70	187013	0.18899999999999997	0.541	0.45899999999999996	0.0274	4	0.099	-10.433	0	0.0297	171.165	4	0.8029999999999999
Wildflowers - Remastered	13	216573	0.762	0.609	0.368	6.28e-06	10	0.335	-13.338	1	0.0294	90.37299999999999	4	0.618
Rocket Man (I Think It's Going To Be A Long, Long Time)	80	281613	0.386	0.602	0.522	1.4400000000000001e-05	10	0.0941	-9.031	1	0.0285	136.637	4	0.36
In The Air Tonight - 2015 Remastered	77	336453	0.551	0.446	0.239	4.1e-06	0	0.0697	-13.945	1	0.0316	189.507	4	0.298
Wicked Game - Remastered	65	286880	0.743	0.664	0.5529999999999999	0.00978	9	0.0838	-7.723	1	0.0264	112.52	4	0.287
Hallelujah	64	277160	0.715	0.28	0.344	0.00642	0	0.133	-12.577	1	0.0293	171.143	3	0.23199999999999998
My Sweet Lord	78	281226	0.0794	0.5379999999999999	0.7040000000000001	0.0	1	0.0867	-8.904	0	0.0332	120.963	4	0.583
A Horse with No Name	77	252239	0.6859999999999999	0.654	0.506	0.0155	11	0.155	-17.18	0	0.0535	123.179	4	0.831
Jolene	76	161533	0.5660000000000001	0.674	0.537	0.0	1	0.131	-10.970999999999998	0	0.0363	110.57799999999999	4	0.809
Let It Be - Remastered 2009	78	243026	0.631	0.44299999999999995	0.40299999999999997	0.0	0	0.111	-8.339	1	0.0322	143.46200000000002	4	0.41
Maggie May	34	350266	0.5589999999999999	0.605	0.574	0.113	2	0.0684	-10.536	1	0.0377	129.44899999999998	4	0.5429999999999999
Me and Julio Down by the Schoolyard	71	164813	0.237	0.626	0.816	1.8000000000000001e-06	9	0.10400000000000001	-10.593	1	0.13	105.33	4	0.7979999999999999
Where You Lead	62	200146	0.763	0.784	0.45899999999999996	1.28e-06	0	0.0684	-10.446	1	0.0304	106.95700000000001	4	0.9309999999999999
Me and Bobby McGee	69	271333	0.302	0.45299999999999996	0.46399999999999997	5.96e-05	2	0.152	-10.96	1	0.0431	93.19	4	0.6579999999999999
If You Could Read My Mind	60	229560	0.68	0.603	0.252	6.96e-05	2	0.147	-12.402000000000001	1	0.0337	122.631	4	0.179
Pink Moon	64	123173	0.851	0.456	0.26	0.166	3	0.142	-15.435	1	0.0548	82.321	4	0.491
Walkin' Back to Georgia	59	170759	0.621	0.6609999999999999	0.518	1.7800000000000002e-05	6	0.0953	-10.061	0	0.0319	127.266	4	0.7759999999999999
Going To California	55	212160	0.943	0.503	0.265	0.045	2	0.0867	-15.913	1	0.0333	78.044	4	0.522
My My, Hey Hey (Out of the Blue)	67	227705	0.856	0.502	0.4	0.000375	7	0.33299999999999996	-13.697000000000001	0	0.0294	127.182	4	0.435
I Walk the Line	71	176533	0.877	0.713	0.258	0.00606	9	0.0967	-14.59	1	0.0384	98.805	4	0.56
Across The Universe - Remastered 2009	66	228133	0.361	0.257	0.41200000000000003	8.68e-05	1	0.0702	-11.788	1	0.0287	152.126	4	0.858
Wild World	75	200160	0.354	0.483	0.503	0.00028399999999999996	0	0.11599999999999999	-9.396	1	0.0341	151.862	4	0.598
California	62	230226	0.905	0.46399999999999997	0.32799999999999996	0.0	4	0.135	-9.005	1	0.0407	70.859	3	0.784
Dreams (Sessions, Roughs & Outtakes) - 2004 Remastered Edition	49	261546	0.405	0.872	0.316	0.0126	0	0.0849	-14.415	1	0.0436	119.52799999999999	4	0.57
Tangled up in Blue	63	341626	0.414	0.42100000000000004	0.6609999999999999	1.16e-06	9	0.0962	-13.126	1	0.0433	100.965	4	0.5539999999999999
Imagine - Remastered 2010	77	187866	0.907	0.547	0.257	0.183	0	0.0935	-12.357999999999999	1	0.0252	75.752	4	0.16899999999999998
Maybe I’m Amazed - Remastered 2011	65	229826	0.387	0.47100000000000003	0.494	0.0944	7	0.617	-10.407	1	0.0312	79.255	4	0.373
Tom's Diner	46	129106	0.589	0.7120000000000001	0.16699999999999998	0.0	1	0.157	-22.046999999999997	0	0.8909999999999999	96.637	4	0.376
Easy	58	260893	0.233	0.575	0.43200000000000005	0.00135	10	0.0743	-13.642000000000001	0	0.0314	132.145	4	0.348
Up Where We Belong	62	233240	0.597	0.573	0.429	8.18e-05	2	0.0839	-8.68	1	0.0294	139.097	4	0.361
Life On Mars? - 2015 Remastered Version	71	235986	0.639	0.442	0.384	7.7e-05	10	0.0539	-14.635	1	0.0414	123.281	4	0.21600000000000003
Personal Jesus - Acoustic Version	45	207866	0.9179999999999999	0.667	0.266	0.284	9	0.136	-16.339000000000002	0	0.0362	138.178	4	0.349
Wuthering Heights	66	269066	0.366	0.48100000000000004	0.392	0.0452	1	0.124	-11.380999999999998	1	0.0312	124.572	4	0.52
Stuck In The Middle With You - Remastered	63	201334	0.11900000000000001	0.8370000000000001	0.496	0.35700000000000004	7	0.115	-11.821	1	0.0402	125.01700000000001	4	0.9640000000000001
Just The Two Of Us (feat. Bill Withers)	65	237106	0.5760000000000001	0.8029999999999999	0.488	0.0609	1	0.0763	-9.302999999999999	1	0.0803	95.771	4	0.624
(You Make Me Feel Like) A Natural Woman	62	229066	0.953	0.624	0.158	0.00135	9	0.11199999999999999	-13.059000000000001	1	0.0289	85.492	3	0.303
Cecilia	68	174826	0.35700000000000004	0.755	0.8759999999999999	5.17e-06	0	0.22	-8.867	1	0.0362	102.762	4	0.9540000000000001
Our House	67	179760	0.8959999999999999	0.593	0.205	5.4600000000000006e-05	9	0.11900000000000001	-14.600999999999999	1	0.0479	140.279	4	0.377
And It Stoned Me	50	272160	0.35	0.593	0.46799999999999997	3.52e-05	7	0.0919	-11.165	1	0.0285	75.798	4	0.597
Famous Blue Raincoat	58	310773	0.948	0.474	0.0404	0.000263	9	0.111	-22.208000000000002	0	0.0387	119.415	3	0.18
All Things Must Pass	59	226866	0.494	0.508	0.56	0.00611	9	0.106	-8.244	1	0.0304	122.514	4	0.386
Stand By Me - Remastered	63	211666	0.29	0.632	0.556	0.0215	9	0.0779	-10.138	1	0.0288	104.99600000000001	4	0.633
Baby, I Love Your Way	50	309760	0.614	0.7490000000000001	0.24600000000000002	0.000138	0	0.0967	-12.847000000000001	1	0.0383	132.153	4	0.308
Solsbury Hill	21	262600	0.37799999999999995	0.6779999999999999	0.622	0.000953	11	0.363	-8.875	1	0.0301	102.229	1	0.47100000000000003
Boulder To Birmingham - Remastered	48	213026	0.78	0.47600000000000003	0.318	2e-06	10	0.10400000000000001	-10.953	1	0.0304	126.495	4	0.311
Something On Your Mind	53	203333	0.55	0.41	0.598	0.00274	2	0.092	-8.515	1	0.0405	76.445	4	0.262
You're The Inspiration - 2006 Remastered Version	72	229240	0.368	0.583	0.602	0.0	11	0.22	-6.364	1	0.0274	74.008	4	0.38799999999999996
Ripple	44	250333	0.345	0.6	0.363	0.000333	7	0.25	-15.469000000000001	1	0.037000000000000005	125.76100000000001	4	0.75
You Are So Beautiful	53	159640	0.83	0.387	0.19399999999999998	0.00145	1	0.131	-10.829	1	0.031	121.7	4	0.0862
Blue Bayou	63	239399	0.7390000000000001	0.732	0.161	0.000379	11	0.105	-12.817	1	0.0306	95.21	4	0.5
Bohemian Rhapsody - Remastered 2011	59	354320	0.28800000000000003	0.392	0.402	0.0	0	0.243	-9.961	0	0.0536	143.88299999999998	4	0.228
Stairway To Heaven	80	482830	0.58	0.33799999999999997	0.34	0.0032	9	0.11599999999999999	-12.049000000000001	0	0.0339	82.43299999999999	4	0.19699999999999998
Hotel California - Remastered	83	391376	0.0057399999999999994	0.579	0.508	0.0004940000000000001	2	0.0575	-9.484	1	0.027000000000000003	147.125	4	0.609
London Calling - Remastered	71	200480	0.12300000000000001	0.6509999999999999	0.8009999999999999	0.0	0	0.0825	-7.34	1	0.0513	133.763	4	0.7759999999999999
Riders On The Storm	74	434720	0.25	0.5489999999999999	0.722	0.0138	11	0.11	-11.729000000000001	0	0.0283	103.885	4	0.716
Rock And Roll All Nite	74	168826	0.0551	0.657	0.932	0.0	1	0.047	-5.819	1	0.0992	144.751	4	0.888
Who Are You	63	381626	0.299	0.653	0.631	0.00265	9	0.0627	-11.334000000000001	1	0.0461	156.32	4	0.516
Changes - 2015 Remastered Version	65	217746	0.505	0.547	0.308	0.0	0	0.109	-11.75	1	0.0377	114.719	4	0.41
Who'll Stop The Rain	66	147493	0.0424	0.598	0.797	0.000407	7	0.0717	-6.792999999999999	1	0.0332	123.566	4	0.622
Me and Bobby McGee	69	271333	0.302	0.45299999999999996	0.46399999999999997	5.96e-05	2	0.152	-10.96	1	0.0431	93.19	4	0.6579999999999999
Wild Horses	68	341773	0.669	0.371	0.40399999999999997	0.004529999999999999	7	0.0805	-6.452000000000001	1	0.0255	74.38600000000001	4	0.153
Imagine - Remastered 2010	77	187866	0.907	0.547	0.257	0.183	0	0.0935	-12.357999999999999	1	0.0252	75.752	4	0.16899999999999998
Let It Be - Remastered 2009	78	243026	0.631	0.44299999999999995	0.40299999999999997	0.0	0	0.111	-8.339	1	0.0322	143.46200000000002	4	0.41
Dream On	79	266960	0.38799999999999996	0.307	0.433	9.08e-05	1	0.332	-10.057	1	0.028999999999999998	160.9	4	0.22399999999999998
Roxanne - Remastered 2003	68	191946	0.026000000000000002	0.608	0.746	2.39e-06	0	0.043	-8.851	1	0.354	134.03	4	0.745
Highway to Hell	83	208400	0.0591	0.573	0.9129999999999999	0.00173	6	0.156	-4.793	0	0.132	115.715	4	0.42200000000000004
Bang a Gong (Get It On) - Remastered Version	62	267000	0.157	0.7290000000000001	0.818	0.285	2	0.195	-9.992	1	0.0732	125.811	4	0.907
Smoke On the Water	63	342173	0.0983	0.632	0.586	0.581	0	0.0535	-11.333	1	0.0284	114.243	4	0.89
Black Magic Woman	64	196466	0.6759999999999999	0.489	0.349	0.0789	2	0.0866	-14.295	0	0.0323	124.348	4	0.622
Message In A Bottle - Remastered 2003	67	290280	0.0338	0.5820000000000001	0.81	1.6800000000000002e-05	1	0.20199999999999999	-7.024	0	0.0396	151.006	4	0.875
Free Bird	71	547106	0.0765	0.252	0.8440000000000001	0.00018	0	0.084	-8.121	1	0.0572	118.15799999999999	4	0.35100000000000003
Cocaine	69	221640	0.0607	0.6990000000000001	0.502	0.0337	9	0.317	-12.526	1	0.0278	105.266	4	0.6759999999999999
Lola - Coca Cola Version	67	241040	0.5820000000000001	0.474	0.917	0.231	9	0.201	-4.19	1	0.0395	152.113	4	0.902
Black Dog	72	295386	0.396	0.43700000000000006	0.8640000000000001	0.0314	4	0.242	-7.8420000000000005	0	0.0904	81.39399999999999	4	0.7490000000000001
Blitzkrieg Bop - 2016 Remastered Version	70	134466	0.000269	0.385	0.7829999999999999	0.47	9	0.10800000000000001	-2.533	1	0.233	176.701	4	0.902
I Want You to Want Me	66	191226	0.78	0.8059999999999999	0.462	0.0134	2	0.15	-12.777999999999999	1	0.0298	92.726	4	0.736
Black Diamond	52	313466	0.0889	0.321	0.627	0.00878	8	0.0699	-9.509	0	0.0542	132.855	4	0.141
Blinded By The Light	63	428133	0.29100000000000004	0.456	0.696	0.000207	5	0.0853	-10.0	1	0.0653	142.156	4	0.508
American Girl	72	214733	0.44799999999999995	0.55	0.8240000000000001	0.000127	2	0.366	-5.9879999999999995	1	0.0334	114.512	4	0.777
Brain Damage	67	226666	0.0726	0.322	0.265	0.34	2	0.366	-13.398	1	0.0302	133.577	4	0.207
Comfortably Numb	75	382296	0.15	0.47200000000000003	0.366	0.308	11	0.0837	-12.595	0	0.0286	127.167	4	0.171
Born to Run	71	269920	0.0050100000000000006	0.27	0.9440000000000001	2.05e-05	4	0.11599999999999999	-4.199	1	0.0975	146.347	4	0.606
Layla - 40th Anniversary Version / 2010 Remastered	74	423840	0.584	0.39399999999999996	0.9179999999999999	0.332	1	0.309	-3.7430000000000003	1	0.0709	115.646	4	0.479
Just What I Needed	69	225626	0.0152	0.619	0.579	6.4e-05	4	0.0858	-9.307	1	0.0473	127.22399999999999	4	0.69
Anarchy In The U.K.	54	211973	0.0422	0.32299999999999995	0.978	0.00018999999999999998	5	0.201	-3.841	1	0.11800000000000001	134.222	4	0.168
American Pie	74	515866	0.6	0.527	0.509	0.0	7	0.14400000000000002	-10.892999999999999	1	0.0628	138.317	4	0.49700000000000005
Aqualung	64	396186	0.0667	0.48	0.47	0.0171	7	0.067	-11.919	0	0.044000000000000004	122.569	4	0.701
Won't Get Fooled Again - Original Album Version	47	511293	0.233	0.685	0.8059999999999999	0.728	2	0.105	-12.151	1	0.0497	134.889	4	0.31
Iron Man - Remastered Version	67	355303	0.00349	0.336	0.792	0.0017800000000000001	9	0.0437	-10.875	1	0.0848	155.588	4	0.425
The Boys Are Back in Town	74	266720	0.23399999999999999	0.445	0.706	0.000252	8	0.205	-9.802999999999999	1	0.0461	80.82300000000001	4	0.768
Walk This Way	71	220400	0.0114	0.653	0.73	1.0300000000000001e-05	5	0.0754	-10.613	1	0.043	108.705	4	0.894
Maggie May - Remastered Version	53	345680	0.7170000000000001	0.62	0.5589999999999999	0.433	2	0.133	-10.568	1	0.0369	129.401	4	0.527
The Joker	75	264503	0.39399999999999996	0.424	0.446	3.78e-06	5	0.16	-9.618	1	0.0525	165.158	4	0.794
We Will Rock You - Remastered	71	122066	0.688	0.6920000000000001	0.488	0.0	11	0.4	-7.282	0	0.10400000000000001	81.4	4	0.51
Walk On the Wild Side	74	254173	0.6829999999999999	0.575	0.318	0.000202	0	0.0934	-16.729	1	0.109	104.522	4	0.385
Brown Sugar	69	228666	0.215	0.6409999999999999	0.927	0.00029	0	0.045	-3.532	1	0.0351	128.606	4	0.966
American Woman - Remastered	65	307493	0.146	0.55	0.726	0.0060799999999999995	2	0.428	-8.51	1	0.0516	92.697	4	0.37
(Don't Fear) The Reaper	76	308120	0.0029	0.33299999999999996	0.927	0.00021099999999999998	9	0.297	-8.55	0	0.0733	141.47	4	0.382
Heart of Gold	60	187013	0.212	0.542	0.444	0.0519	4	0.102	-11.567	0	0.0295	171.71900000000002	4	0.8270000000000001
Running On Empty	68	298093	0.006	0.531	0.948	0.0117	9	0.6940000000000001	-5.438	1	0.0568	136.891	4	0.498
Sultans Of Swing	68	350400	0.0632	0.73	0.868	0.0661	5	0.318	-7.325	1	0.0288	148.217	4	0.9229999999999999
Rocket Man (I Think It's Going To Be A Long, Long Time)	80	281613	0.386	0.602	0.522	1.4400000000000001e-05	10	0.0941	-9.031	1	0.0285	136.637	4	0.36
Dreams - 2004 Remastered Edition	80	257800	0.0644	0.828	0.49200000000000005	0.00428	0	0.128	-9.744	1	0.0276	120.15100000000001	4	0.789
We Are The Champions - Remastered 2011	67	179200	0.389	0.467	0.486	0.0	10	0.121	-6.645	1	0.0274	95.205	3	0.184
You Ain't Seen Nothing Yet	53	232466	0.000199	0.479	0.512	0.0164	11	0.12300000000000001	-12.462	0	0.0382	118.95299999999999	4	0.795
Another Brick in the Wall, Pt. 1	63	192145	0.937	0.617	0.0457	0.6409999999999999	0	0.0991	-26.401	1	0.0344	99.48	4	0.0967
Roundabout - Remastered Version	64	510573	0.0682	0.41	0.7609999999999999	0.0077	4	0.0758	-9.453	0	0.0687	132.889	4	0.391
Ramblin' Man	70	288160	0.488	0.309	0.831	0.0030399999999999997	1	0.28600000000000003	-8.288	1	0.036000000000000004	181.145	4	0.934
Fire And Rain	72	200579	0.499	0.611	0.35	7.84e-06	5	0.0844	-14.48	1	0.0356	76.064	4	0.36
My Sweet Lord	78	281226	0.0794	0.5379999999999999	0.7040000000000001	0.0	1	0.0867	-8.904	0	0.0332	120.963	4	0.583
Baba O'Riley	75	300000	0.287	0.494	0.722	0.18600000000000003	5	0.28300000000000003	-8.373	1	0.0347	117.31200000000001	4	0.156
Heart Of Glass - Special Mix	68	275733	0.015	0.6940000000000001	0.5770000000000001	0.00836	4	0.0853	-14.63	1	0.0308	114.478	4	0.845
My Sharona	74	295400	0.0589	0.586	0.7	0.00125	0	0.0318	-9.558	1	0.0363	147.245	4	0.897
Bennie And The Jets - Remastered 2014	73	322548	0.23800000000000002	0.6679999999999999	0.6779999999999999	6.29e-06	0	0.527	-8.015	1	0.0496	132.584	4	0.778
Baby Hold On	57	210826	0.154	0.642	0.6409999999999999	1.23e-06	2	0.0475	-12.444	1	0.049	120.316	4	0.85
Tangled up in Blue	63	341626	0.414	0.42100000000000004	0.6609999999999999	1.16e-06	9	0.0962	-13.126	1	0.0433	100.965	4	0.5539999999999999
Runnin' With The Devil - 2015 Remastered Version	69	214960	0.14800000000000002	0.47200000000000003	0.9	0.000297	8	0.34	-6.406000000000001	0	0.0582	95.82600000000001	4	0.42
2112: Overture / The Temples Of Syrinx / Discovery / Presentation / Oracle / Soliloquy / Grand Finale - Medley	53	1233666	0.0787	0.345	0.795	0.00165	2	0.18	-7.44	1	0.10800000000000001	134.141	4	0.18899999999999997
All the Young Dudes	65	211066	0.20800000000000002	0.429	0.6679999999999999	0.0	4	0.5379999999999999	-7.539	0	0.044000000000000004	77.737	4	0.39799999999999996
All Right Now	52	334000	0.00966	0.7859999999999999	0.48100000000000004	0.0	2	0.0954	-11.235999999999999	1	0.114	119.854	4	0.785
Backstreets	54	390146	0.201	0.225	0.889	0.7340000000000001	7	0.379	-4.371	1	0.0337	96.02	4	0.599
Barracuda	72	261933	0.015	0.547	0.691	0.105	4	0.14400000000000002	-13.552999999999999	0	0.0369	137.148	4	0.667
Ballroom Blitz	59	246573	0.0821	0.644	0.799	0.0015400000000000001	4	0.055	-10.856	0	0.0598	108.382	4	0.889
Black Betty	68	237893	0.018000000000000002	0.465	0.865	0.00135	11	0.0769	-9.573	0	0.098	117.52799999999999	4	0.677
Beast Of Burden - Remastered	73	265173	0.387	0.787	0.877	0.00065	1	0.0387	-3.822	0	0.032	100.61	4	0.8370000000000001
Band On The Run - Remastered 2010	70	313026	0.0832	0.479	0.601	0.0014199999999999998	7	0.11	-8.806000000000001	1	0.0318	124.96600000000001	4	0.669
Breakdown	66	163893	0.39799999999999996	0.625	0.35	6.759999999999999e-05	9	0.12300000000000001	-8.395	0	0.0436	113.68799999999999	4	0.69
Carry on Wayward Son	75	323000	0.00316	0.483	0.7859999999999999	8.859999999999999e-05	7	0.446	-5.735	1	0.0319	126.74799999999999	4	0.7929999999999999
Cat Scratch Fever	63	219400	0.0049	0.5489999999999999	0.9159999999999999	0.12300000000000001	4	0.10400000000000001	-4.185	0	0.034	127.131	4	0.632
Bridge Over Troubled Water	69	293120	0.8220000000000001	0.149	0.20600000000000002	0.0006490000000000001	3	0.115	-13.888	1	0.0323	79.764	4	0.264
Caravan	58	300800	0.294	0.6409999999999999	0.397	0.000717	7	0.0496	-12.285	1	0.0454	81.962	4	0.57
Can't Get Enough - Remastered Version	55	254400	0.132	0.662	0.763	0.0013	0	0.067	-7.475	1	0.0397	126.333	4	0.6990000000000001
Cheap Sunglasses	56	288400	0.14800000000000002	0.617	0.461	0.0151	5	0.12	-14.485	0	0.0434	93.853	4	0.828
China Grove	67	195306	0.319	0.623	0.91	0.00044800000000000005	9	0.081	-8.448	1	0.0384	145.624	4	0.745
Foreplay / Long Time	64	467640	0.00975	0.436	0.657	0.00748	5	0.0931	-8.868	1	0.0541	118.693	4	0.21
Come Sail Away	59	365000	0.16	0.287	0.562	0.0	0	0.10300000000000001	-7.5489999999999995	1	0.0304	147.622	4	0.126
Give A Little Bit	72	248173	0.0694	0.531	0.818	0.0096	2	0.263	-5.358	1	0.0452	90.76700000000001	4	0.47100000000000003
Doctor My Eyes	64	199906	0.266	0.48	0.626	5.6999999999999996e-05	5	0.0857	-8.406	1	0.0294	75.63	4	0.542
Feel Like Makin' Love - 2015 Remastered Version	66	313840	0.326	0.5429999999999999	0.529	0.0026899999999999997	7	0.7090000000000001	-9.717	1	0.0301	85.126	4	0.746
Do You Feel Like We Do	48	836666	0.0439	0.295	0.568	0.0117	0	0.977	-8.232000000000001	1	0.0284	98.28399999999999	4	0.384
L.A. Woman	66	471160	0.0817	0.354	0.731	0.00119	2	0.115	-9.177999999999999	1	0.0381	170.64	4	0.698
The Lamb Lies Down On Broadway (Platinum Collection Version)	39	289373	0.45299999999999996	0.377	0.778	0.0	4	0.5710000000000001	-6.6579999999999995	1	0.0827	117.238	4	0.218
Knockin' On Heaven's Door - Remastered	72	149880	0.251	0.513	0.396	0.177	7	0.11	-13.061	1	0.0299	140.208	4	0.22899999999999998
Deacon Blues	58	456640	0.48100000000000004	0.7509999999999999	0.5720000000000001	0.000532	0	0.105	-12.324000000000002	1	0.0388	115.839	4	0.58
Life In The Fast Lane - Remastered	72	286219	0.0966	0.667	0.755	6.94e-05	9	0.0523	-7.246	1	0.069	109.535	4	0.883
Life's Been Good	69	536226	0.25	0.505	0.47600000000000003	0.00915	2	0.113	-12.897	1	0.0711	99.31	4	0.542
Locomotive Breath	60	266013	0.41200000000000003	0.693	0.528	0.00355	11	0.0563	-13.094000000000001	0	0.0855	124.573	4	0.33899999999999997
Like A Hurricane	47	501213	0.0129	0.423	0.8340000000000001	0.0011300000000000001	9	0.16399999999999998	-5.497999999999999	0	0.037000000000000005	113.876	4	0.606
Livin' Thing	68	212306	0.583	0.5489999999999999	0.6509999999999999	0.0	0	0.121	-7.097	1	0.0323	122.818	4	0.368
Paradise By the Dashboard Light	65	508333	0.214	0.326	0.872	0.0	2	0.461	-7.602	1	0.122	173.38099999999997	4	0.49200000000000005
Paradise City	73	406306	0.0214	0.27399999999999997	0.9490000000000001	0.00778	11	0.218	-8.642000000000001	1	0.0896	100.346	4	0.49700000000000005
Panama - 2015 Remastered Version	73	210226	0.00124	0.527	0.978	4.7499999999999996e-05	8	0.0744	-5.436	1	0.109	141.16899999999998	4	0.46299999999999997
Rock You Like A Hurricane	66	252493	0.00853	0.48200000000000004	0.601	0.00018700000000000002	7	0.249	-12.845999999999998	1	0.0486	125.619	4	0.774
Dr. Feelgood	68	291306	0.000886	0.535	0.9670000000000001	0.0204	2	0.233	-4.082	1	0.068	110.97	4	0.34700000000000003
Pour Some Sugar On Me - Remastered 2017	75	267306	0.0021100000000000003	0.267	0.953	0.0	1	0.28300000000000003	-4.899	0	0.096	84.98899999999999	4	0.568
Still of the Night - 2017 Remastered Version	60	399693	0.0058200000000000005	0.40299999999999997	0.88	0.000508	0	0.319	-5.872000000000001	1	0.0532	100.45700000000001	4	0.235
Crazy Train - Remastered	75	296200	0.361	0.45299999999999996	0.9059999999999999	0.0005690000000000001	9	0.26	-4.001	1	0.115	137.575	4	0.473
You Give Love A Bad Name	26	223733	0.0771	0.5589999999999999	0.825	0.0	0	0.363	-10.725	0	0.0401	122.821	4	0.805
Seventeen	59	245266	0.000895	0.5770000000000001	0.6759999999999999	2.29e-06	8	0.0625	-11.931	1	0.0295	95.98	4	0.6759999999999999
Nobody's Fool	16	287400	0.0478	0.36700000000000005	0.445	0.0028399999999999996	9	0.19899999999999998	-13.615	0	0.0286	67.197	4	0.149
Rainbow in the Dark	61	256933	0.000692	0.512	0.9470000000000001	0.114	9	0.0283	-5.659	0	0.0401	117.461	4	0.612
Lay It Down	58	205560	0.00040199999999999996	0.442	0.759	0.0081	10	0.174	-13.475	1	0.0354	198.11700000000002	4	0.27899999999999997
Bad Medicine	67	316706	0.048	0.555	0.973	0.0	9	0.0853	-3.804	1	0.035	118.64200000000001	4	0.805
Metal Health (Bang Your Head)	63	316866	0.0434	0.494	0.9329999999999999	0.00108	2	0.228	-5.977	1	0.0808	121.20100000000001	4	0.507
The Final Countdown	74	310333	0.0628	0.536	0.8440000000000001	0.00084	6	0.0608	-6.917999999999999	0	0.057999999999999996	117.652	4	0.185
Home Sweet Home	66	240933	0.0999	0.40299999999999997	0.777	3.28e-06	5	0.124	-6.416	1	0.0354	76.329	4	0.149
No One Like You	60	237466	0.0203	0.505	0.631	2.2100000000000002e-05	9	0.141	-10.433	0	0.038	118.178	4	0.835
Close My Eyes Forever	60	283133	0.31	0.47600000000000003	0.331	2.82e-06	5	0.172	-14.884	1	0.0305	130.57399999999998	4	0.24
Welcome To The Jungle	75	273600	0.0326	0.445	0.955	0.284	8	0.317	-8.027000000000001	1	0.0856	123.34299999999999	4	0.336
Every Rose Has Its Thorn - Remastered 2003	71	260173	0.16	0.5329999999999999	0.637	1.12e-05	6	0.369	-5.571000000000001	1	0.0323	140.167	4	0.292
Is This Love - 2017 Remastered Version	61	284600	0.109	0.33299999999999996	0.79	0.0	0	0.115	-6.8020000000000005	1	0.0386	180.356	4	0.534
Lick It Up	62	236640	0.187	0.6859999999999999	0.7809999999999999	1.9e-05	2	0.332	-5.906000000000001	1	0.0523	120.191	4	0.64
Once Bitten Twice Shy	61	322933	0.027999999999999997	0.723	0.541	0.00339	0	0.133	-14.020999999999999	1	0.0303	131.675	4	0.607
Wanted Dead Or Alive	67	308666	0.13699999999999998	0.257	0.8029999999999999	0.0156	7	0.297	-3.886	1	0.0411	150.81799999999998	4	0.294
Don't Know What You Got (Till It's Gone)	59	354640	0.22899999999999998	0.36	0.527	0.000792	9	0.0536	-9.883	1	0.0289	132.639	4	0.247
You're In Love	55	194106	0.0038399999999999997	0.5670000000000001	0.867	0.08800000000000001	7	0.11199999999999999	-11.540999999999999	1	0.0484	146.00799999999998	4	0.535
Girls, Girls, Girls	69	270426	0.0296	0.6	0.9309999999999999	7.099999999999999e-05	7	0.392	-4.647	1	0.0734	140.123	4	0.542
Here I Go Again 87 - 2007 Remastered Version	15	270160	0.207	0.39	0.898	6.64e-05	7	0.217	-4.0889999999999995	1	0.045	90.70299999999999	4	0.204
Livin' On A Prayer	63	250626	0.0665	0.52	0.887	0.00017900000000000001	0	0.18600000000000003	-3.2960000000000003	1	0.0349	122.52799999999999	4	0.7929999999999999
Sweet Child O' Mine	77	356400	0.141	0.449	0.9009999999999999	0.0675	6	0.128	-7.711	1	0.0526	125.148	4	0.696
Cum on Feel the Noize	68	287400	0.000183	0.441	0.9079999999999999	0.00328	11	0.0612	-4.627	0	0.115	145.439	4	0.632
Jump	19	239560	0.0745	0.547	0.8220000000000001	0.00943	0	0.0645	-7.2010000000000005	1	0.0292	130.138	4	0.774
Rock the Night	7	247493	0.036000000000000004	0.562	0.965	0.0	4	0.326	-2.7889999999999997	0	0.0613	105.305	4	0.39
Talk Dirty To Me - 2006 - Remaster	59	224960	0.008879999999999999	0.49	0.951	0.00126	11	0.376	-3.888	1	0.0966	158.075	4	0.628
Working for the Weekend	15	220706	0.027000000000000003	0.526	0.924	0.000728	7	0.598	-5.591	1	0.0391	147.28	4	0.7929999999999999
Holy Diver	61	353786	0.0642	0.47600000000000003	0.9009999999999999	0.158	8	0.0557	-6.751	1	0.0975	91.955	4	0.109
Kickstart My Heart	57	284026	0.0011099999999999999	0.474	0.977	0.00298	7	0.201	-3.839	0	0.17600000000000002	89.494	4	0.23600000000000002
Round and Round	56	266626	0.0135	0.616	0.965	0.000174	11	0.11900000000000001	-4.4639999999999995	1	0.0613	126.535	4	0.405
We're Not Gonna Take It	60	219666	0.0127	0.502	0.924	0.0	4	0.162	-6.2989999999999995	1	0.0503	149.186	4	0.922
Cherry Pie	68	201026	0.0372	0.47200000000000003	0.946	0.0	2	0.35200000000000004	-4.591	1	0.145	177.489	4	0.486
Summertime Girls - Studio Version	51	209066	0.0025	0.423	0.696	2.44e-06	4	0.221	-11.589	1	0.0335	129.02	4	0.7859999999999999
18 And Life	60	231280	0.000384	0.457	0.794	7.26e-05	1	0.131	-6.624	0	0.0298	90.439	4	0.354
Heaven's On Fire	66	201400	0.00536	0.679	0.8590000000000001	5.18e-05	0	0.327	-5.945	1	0.0665	124.324	4	0.792
Dude (Looks Like A Lady)	69	265773	0.41700000000000004	0.537	0.978	1.56e-05	4	0.0374	-2.9210000000000003	0	0.0442	126.34299999999999	4	0.9309999999999999
Gypsy Road	54	235733	0.009609999999999999	0.523	0.88	0.000828	9	0.32899999999999996	-9.019	1	0.0402	132.42600000000002	4	0.5529999999999999
Alone Again	60	262200	0.0194	0.298	0.612	9.67e-05	3	0.0906	-9.002	0	0.0379	156.727	4	0.34299999999999997
Poison	60	269600	0.0515	0.3	0.894	0.000333	2	0.125	-7.7860000000000005	0	0.109	118.631	4	0.268
Addicted To That Rush	4	284973	0.0537	0.46	0.9740000000000001	7.95e-06	2	0.32899999999999996	-5.095	1	0.156	112.684	4	0.444
Inside Out	47	228533	0.013000000000000001	0.426	0.961	0.0259	8	0.0621	-4.365	1	0.07	171.41099999999997	4	0.616
I Wanna Be Somebody	5	223533	0.00081	0.29600000000000004	0.83	0.0	1	0.263	-7.051	0	0.0505	164.12400000000002	4	0.478
Wait	51	295426	0.00122	0.204	0.794	0.0	2	0.14800000000000002	-7.586	1	0.0618	149.346	4	0.205
Over The Mountain	3	271400	4.95e-05	0.46299999999999997	0.9259999999999999	0.000576	5	0.0868	-3.563	0	0.12	131.129	4	0.501
Wild Frontier - Remastered 2002	48	255720	0.00434	0.479	0.8220000000000001	4.76e-06	4	0.0843	-6.412000000000001	0	0.0444	130.035	4	0.562
Armed And Ready - 2008 Remastered Version	4	248333	0.0038799999999999998	0.33	0.963	0.0071400000000000005	9	0.0793	-5.5089999999999995	1	0.106	171.59	4	0.7340000000000001
I Surrender	59	241893	0.159	0.498	0.858	0.0	7	0.262	-5.2589999999999995	0	0.0661	132.718	4	0.778
Edge Of A Broken Heart	54	265333	0.0113	0.619	0.7509999999999999	7.87e-05	7	0.12300000000000001	-11.568	0	0.0417	126.079	4	0.532
I Don't Believe In Love - Remastered 2003	53	263560	0.0373	0.562	0.991	1.1400000000000001e-05	7	0.425	-2.654	1	0.0745	118.00399999999999	4	0.266
I Hate Myself for Loving You	66	246800	0.0846	0.611	0.883	1.2e-06	9	0.192	-11.225	1	0.0539	117.928	4	0.604
Eye of the Tiger	77	245620	0.132	0.8170000000000001	0.599	0.00031099999999999997	0	0.0873	-9.249	0	0.0328	108.87299999999999	4	0.5479999999999999
Kiss Me Deadly	55	241800	0.008190000000000001	0.46799999999999997	0.743	7.879999999999999e-05	0	0.369	-10.845999999999998	1	0.0326	156.10299999999998	4	0.648
I Remember You	67	313693	0.00642	0.345	0.531	7.28e-06	0	0.14	-12.708	1	0.0305	176.30200000000002	4	0.49
Wild Side	61	281960	0.00742	0.596	0.8959999999999999	0.00057	0	0.37200000000000005	-4.635	1	0.0382	115.09200000000001	4	0.456
Heaven	64	236843	0.115	0.462	0.488	0.0	6	0.128	-11.142999999999999	1	0.0287	145.789	4	0.33
Fallen Angel - Remastered	57	238200	0.00864	0.509	0.935	1.17e-06	6	0.255	-3.633	1	0.0493	148.062	4	0.501
Shout At The Devil	63	195853	0.02	0.489	0.953	0.00021	0	0.113	-4.615	1	0.0858	94.443	4	0.447
Runaway	67	230666	0.0048200000000000005	0.47600000000000003	0.897	2.3800000000000003e-05	9	0.152	-4.237	0	0.0627	152.497	4	0.667
Shake Me	54	222466	0.00465	0.5670000000000001	0.889	0.000183	9	0.26899999999999996	-11.782	1	0.0304	132.726	4	0.555
Modern Day Cowboy	60	318226	0.0158	0.44	0.772	5.65e-06	9	0.08199999999999999	-8.838	1	0.0335	112.839	4	0.321
Why Can't This Be Love	62	227693	0.0606	0.531	0.626	0.0	0	0.0767	-13.370999999999999	1	0.0452	88.236	4	0.746
Up All Night	51	226026	0.000373	0.516	0.733	0.00716	7	0.258	-11.341	0	0.0326	98.006	4	0.552
High Enough	59	287320	0.0241	0.273	0.537	0.0	2	0.0922	-9.612	1	0.0306	81.814	4	0.23199999999999998
Rock And Roll All Nite	31	168733	0.046	0.6559999999999999	0.9309999999999999	0.0	1	0.0543	-5.827000000000001	1	0.0976	144.747	4	0.909
Living After Midnight	64	210133	0.0136	0.61	0.8240000000000001	1.75e-06	4	0.0606	-6.046	1	0.0534	134.99200000000002	4	0.8190000000000001
Wild Child	59	312400	0.0608	0.37200000000000005	0.857	9.01e-05	5	0.187	-7.816	0	0.0461	146.08	4	0.389
Unskinny Bop - 2006 - Remaster	61	228066	0.0657	0.574	0.93	7.78e-06	1	0.10800000000000001	-2.949	1	0.0413	92.303	4	0.69
Bark at the Moon	65	257120	0.00253	0.303	0.961	6.2e-05	9	0.132	-5.332999999999999	0	0.243	146.591	4	0.305
In My Dreams (Re-Recorded / Remastered)	51	273013	4.91e-05	0.542	0.8390000000000001	0.0	3	0.0471	-4.404	0	0.0487	121.02600000000001	4	0.611
Sister Christian	57	302933	0.159	0.447	0.348	1.98e-06	5	0.0835	-16.199	1	0.039	177.356	4	0.22699999999999998
Love Song	45	321266	0.36	0.341	0.406	0.0519	2	0.126	-8.139	1	0.0359	79.995	4	0.33
Ain't Talkin' 'Bout Love - 2015 Remastered Version	65	227800	0.021	0.518	0.938	0.000305	8	0.28800000000000003	-5.9639999999999995	0	0.0416	139.138	4	0.71
Ace of Spades	74	165906	0.00242	0.317	0.981	0.00677	6	0.0852	-7.102	1	0.174	140.079	4	0.23399999999999999
Don't Close Your Eyes	49	257053	0.0795	0.537	0.382	0.00115	7	0.114	-15.568	0	0.0245	148.061	4	0.33799999999999997
Detroit Rock City	22	215899	0.0442	0.546	0.91	5.610000000000001e-05	5	0.263	-6.736000000000001	1	0.061	90.58	4	0.45799999999999996
Hot For Teacher - 2015 Remastered Version	66	282746	0.0006519999999999999	0.551	0.9470000000000001	0.00025699999999999996	2	0.0637	-4.671	1	0.152	127.65700000000001	4	0.466
Don't Treat Me Bad	54	235360	0.000303	0.616	0.807	2.37e-05	8	0.193	-11.4	1	0.0348	111.054	4	0.637
Don't Stop Believin'	79	250986	0.127	0.5	0.748	0.0	4	0.447	-9.072000000000001	1	0.0363	118.852	4	0.514
House Of Pain	54	346626	0.0766	0.519	0.61	6.49e-05	0	0.248	-10.255999999999998	1	0.036000000000000004	121.324	4	0.23199999999999998
Sharp Dressed Man - 2008 Remastered Version	72	258026	0.000359	0.601	0.8590000000000001	0.00124	5	0.0871	-5.263	1	0.0276	125.145	4	0.446
Paranoid - Remastered Version	69	168405	4.52e-05	0.415	0.6579999999999999	0.000735	4	0.17600000000000002	-12.050999999999998	0	0.0696	163.015	4	0.45
You Shook Me All Night Long	77	210173	0.0028699999999999997	0.532	0.767	0.000513	7	0.39	-5.5089999999999995	1	0.0574	127.361	4	0.755
I Was Made For Lovin' You	36	271240	0.213	0.768	0.852	7.45e-05	4	0.0723	-6.215	1	0.038	128.374	4	0.867
Breaking The Chains	57	231693	0.00914	0.526	0.9	0.0	4	0.27699999999999997	-4.76	0	0.0531	125.34899999999999	4	0.45799999999999996
Uncle Tom's Cabin	52	241506	0.18600000000000003	0.633	0.732	1.3699999999999998e-05	8	0.13	-6.785	1	0.0707	126.56700000000001	4	0.273
Mama, I'm Coming Home	68	251866	0.0105	0.282	0.6559999999999999	0.0	8	0.0892	-6.557	1	0.0302	139.352	4	0.242
Runnin' With The Devil - 2015 Remastered Version	69	214960	0.14800000000000002	0.47200000000000003	0.9	0.000297	8	0.34	-6.406000000000001	0	0.0582	95.82600000000001	4	0.42
Just Like Paradise	54	243280	0.0219	0.611	0.853	0.0	2	0.6709999999999999	-4.9830000000000005	1	0.034	135.558	4	0.376
Since You Been Gone	65	197866	0.551	0.716	0.821	5.68e-06	7	0.618	-4.204	1	0.0389	120.73700000000001	4	0.9309999999999999
Cryin'	48	211906	0.146	0.657	0.5670000000000001	2e-05	9	0.0554	-12.870999999999999	1	0.0261	109.007	4	0.563
Barracuda	72	261933	0.015	0.547	0.691	0.105	4	0.14400000000000002	-13.552999999999999	0	0.0369	137.148	4	0.667
Wind Of Change	37	313226	0.297	0.45299999999999996	0.5429999999999999	0.0	0	0.0928	-10.106	1	0.0366	151.362	4	0.282
Every Breath You Take	45	253733	0.413	0.828	0.447	0.00335	1	0.07400000000000001	-10.562999999999999	1	0.0349	117.391	4	0.6759999999999999
All Out of Love	66	241373	0.077	0.502	0.513	0.0	0	0.494	-6.473	1	0.0251	108.37100000000001	4	0.318
Hard To Say I'm Sorry - 2007 Remastered Version	65	221413	0.662	0.561	0.42	2.6e-06	4	0.18600000000000003	-7.79	1	0.0272	72.319	4	0.27
Woman - 2010 - Remaster	69	212933	0.37799999999999995	0.588	0.6559999999999999	0.00227	3	0.042	-6.372999999999999	1	0.0224	79.70100000000001	4	0.746
Foolish Beat	61	262413	0.267	0.542	0.44	2.48e-06	10	0.147	-11.161	0	0.0257	78.325	4	0.341
Have I Told You Lately	67	260386	0.278	0.344	0.47700000000000004	0.0128	4	0.136	-10.265999999999998	1	0.0338	143.78	4	0.182
Can't Fight This Feeling	73	294773	0.155	0.408	0.48	1.82e-05	9	0.0877	-11.017000000000001	1	0.0266	156.344	4	0.19
Every Woman In The World - Digitally Remastered 1999	49	207760	0.207	0.465	0.552	0.0	9	0.182	-7.23	1	0.0295	79.035	4	0.331
Tonight I Celebrate My Love	65	211400	0.8740000000000001	0.47	0.228	2.48e-05	3	0.133	-13.651	1	0.0316	116.947	4	0.14
Endless Love - Endless Love/Soundtrack Version	48	266266	0.64	0.207	0.358	0.000356	10	0.166	-9.672	1	0.0289	62.33	3	0.209
When I See You Smile	67	257440	0.42	0.495	0.609	0.0	7	0.187	-9.902000000000001	1	0.0339	135.671	4	0.33
Drive - Remastered	65	234332	0.115	0.261	0.703	0.00078	6	0.102	-7.871	1	0.0414	83.495	4	0.405
We've Got Tonight	62	234560	0.767	0.5429999999999999	0.22699999999999998	4.29e-05	8	0.10300000000000001	-11.247	1	0.0298	123.54799999999999	4	0.292
Lover's Moon	58	251400	0.7709999999999999	0.62	0.18600000000000003	0.0115	7	0.0738	-19.695999999999998	1	0.0276	137.715	4	0.44
I'll Be Loving You (Forever)	64	263933	0.282	0.598	0.282	0.0	11	0.105	-17.227	1	0.0256	134.70600000000002	4	0.305
Arthur's Theme (Best That You Can Do) - Remastered Version	69	234493	0.16899999999999998	0.526	0.515	0.000816	9	0.18100000000000002	-11.169	1	0.0389	136.543	4	0.518
Nothing's Gonna Change My Love For You	64	242678	0.764	0.5529999999999999	0.614	0.0	1	0.0811	-5.098	1	0.0306	136.628	4	0.345
Open Arms	69	202173	0.584	0.405	0.21	0.0	2	0.139	-13.214	1	0.0279	100.57700000000001	3	0.174
The One That You Love	62	259000	0.728	0.396	0.479	9.51e-06	5	0.102	-8.072000000000001	1	0.0268	109.973	4	0.184
True	74	328293	0.506	0.7440000000000001	0.545	0.0977	0	0.0649	-9.361	1	0.0297	97.40899999999999	4	0.34600000000000003
The Flame	64	338800	0.513	0.629	0.581	2.06e-06	4	0.0755	-11.856	1	0.027000000000000003	97.074	4	0.359
Nothing's Gonna Stop Us Now	75	270333	0.0298	0.643	0.8009999999999999	0.0	6	0.0719	-4.921	1	0.0228	95.988	4	0.534
Say You, Say Me	32	241066	0.355	0.636	0.405	0.0	8	0.081	-11.113	1	0.0287	128.06799999999998	4	0.257
Straight From The Heart	55	211933	0.0814	0.578	0.213	0.0	0	0.11599999999999999	-18.504	1	0.0277	84.77799999999999	4	0.317
Take On Me	85	225280	0.018000000000000002	0.573	0.902	0.00125	6	0.0928	-7.638	0	0.054000000000000006	84.412	4	0.8759999999999999
Waiting For A Girl Like You	69	292066	0.31	0.33	0.469	2.3e-06	10	0.0402	-9.286	0	0.0335	201.327	4	0.433
Careless Whisper	13	300093	0.14400000000000002	0.575	0.634	1.68e-06	2	0.314	-8.822000000000001	0	0.0348	153.217	4	0.79
Woman in Love	67	231840	0.248	0.469	0.278	0.000126	3	0.133	-16.311	0	0.027999999999999997	169.735	4	0.331
Do You Remember? - 2016 Remastered	60	275986	0.114	0.677	0.509	0.0134	5	0.0659	-7.472	1	0.0252	93.042	4	0.525
Listen To Your Heart	73	328093	0.10800000000000001	0.539	0.583	0.0	1	0.111	-4.935	0	0.0275	86.06299999999999	4	0.337
Heaven	14	243666	0.0596	0.34	0.41200000000000003	0.0	9	0.11699999999999999	-13.727	0	0.0268	69.857	4	0.402
Glory Of Love	72	258120	0.0778	0.518	0.585	2.43e-06	5	0.31	-8.485	1	0.0279	144.998	4	0.312
Take My Breath Away - Love Theme from "Top Gun"	72	255733	0.0613	0.49700000000000005	0.7190000000000001	0.0	6	0.41100000000000003	-9.397	1	0.0266	95.76899999999999	4	0.547
It Might Be You (Theme From Tootsie)	58	256226	0.29600000000000004	0.44299999999999995	0.282	0.000231	7	0.308	-14.339	1	0.0299	179.71400000000003	4	0.262
The Lady In Red	62	256487	0.32799999999999996	0.59	0.306	6.95e-06	10	0.0377	-16.326	1	0.0325	77.069	4	0.493
Time After Time	74	243066	0.5760000000000001	0.7240000000000001	0.436	1.19e-06	0	0.0908	-9.321	1	0.0282	130.439	4	0.324
Against All Odds (Take A Look At Me Now) - 2016 Remastered	72	206360	0.198	0.58	0.498	0.0	1	0.132	-6.901	1	0.0277	116.271	4	0.111
Every Time You Go Away	60	324346	0.16899999999999998	0.608	0.604	0.000133	5	0.106	-12.285	1	0.0433	164.25400000000002	4	0.6729999999999999
I Want To Know What Love Is - Remastered	76	304786	0.193	0.47700000000000004	0.47100000000000003	1.76e-06	6	0.131	-10.036	1	0.0277	81.204	4	0.423
Faithfully	70	267080	0.0979	0.20199999999999999	0.644	0.0	11	0.109	-5.212000000000001	1	0.0324	85.04	5	0.252
Total Eclipse of the Heart	56	418000	0.348	0.439	0.512	0.0	8	0.154	-12.875	1	0.0515	131.386	4	0.19699999999999998
With Or Without You - Remastered	35	295520	0.000185	0.5379999999999999	0.43200000000000005	0.309	2	0.139	-11.882	1	0.0295	110.181	4	0.11599999999999999
Alone	73	218733	0.638	0.418	0.452	0.00026000000000000003	1	0.0959	-13.099	1	0.0356	175.088	4	0.168
You're The Inspiration - 2006 Remastered Version	72	229240	0.368	0.583	0.602	0.0	11	0.22	-6.364	1	0.0274	74.008	4	0.38799999999999996
Right Here Waiting	74	264333	0.8	0.395	0.252	0.0	0	0.10099999999999999	-13.589	1	0.0301	177.679	4	0.126
If You Don't Know Me By Now - 2008 Remastered Version	70	204000	0.49200000000000005	0.638	0.35200000000000004	0.0	10	0.105	-9.266	1	0.0268	94.17299999999999	3	0.204
Baby Can I Hold You	70	193120	0.0811	0.6920000000000001	0.42200000000000004	0.0	2	0.0848	-10.533	1	0.0333	74.375	4	0.46799999999999997
Eternal Flame	63	235666	0.64	0.521	0.233	0.0	7	0.245	-13.683	1	0.0254	78.92699999999999	3	0.409
(I Just) Died In Your Arms	69	280400	0.0158	0.625	0.726	0.000169	11	0.0625	-11.402000000000001	0	0.0444	124.945	4	0.507
How Am I Supposed to Live Without You	70	255666	0.191	0.541	0.44	0.0	10	0.114	-12.206	1	0.031	140.273	4	0.23199999999999998
Welcome To The Jungle	75	273600	0.0326	0.445	0.955	0.284	8	0.317	-8.027000000000001	1	0.0856	123.34299999999999	4	0.336
You Shook Me All Night Long	77	210173	0.0028699999999999997	0.532	0.767	0.000513	7	0.39	-5.5089999999999995	1	0.0574	127.361	4	0.755
Pour Some Sugar On Me - Remastered 2017	75	267306	0.0021100000000000003	0.267	0.953	0.0	1	0.28300000000000003	-4.899	0	0.096	84.98899999999999	4	0.568
Jump - 2015 Remastered Version	78	241599	0.171	0.5720000000000001	0.835	0.000376	0	0.0702	-6.218999999999999	1	0.0317	129.994	4	0.7959999999999999
Another One Bites The Dust - Remastered 2011	74	214653	0.115	0.951	0.53	0.179	5	0.17	-6.593999999999999	0	0.17800000000000002	109.979	4	0.6990000000000001
Livin' On A Prayer	63	250626	0.0665	0.52	0.887	0.00017900000000000001	0	0.18600000000000003	-3.2960000000000003	1	0.0349	122.52799999999999	4	0.7929999999999999
Should I Stay or Should I Go - Remastered	79	188986	0.079	0.742	0.833	0.0	2	0.384	-6.462999999999999	1	0.115	113.375	4	0.816
Dancing With Myself	66	359733	0.0157	0.51	0.696	0.00010400000000000001	4	0.297	-10.83	1	0.0802	176.567	4	0.905
Every Breath You Take - Remastered 2003	75	253886	0.56	0.813	0.46	0.0105	1	0.0724	-9.78	1	0.0346	117.387	4	0.7290000000000001
Let's Dance - 1999 Remastered Version	71	457133	0.0038799999999999998	0.619	0.703	0.205	10	0.163	-9.414	0	0.0525	115.04299999999999	4	0.7090000000000001
Free Fallin'	73	256000	0.21899999999999997	0.63	0.449	0.0	5	0.0622	-13.243	1	0.0252	84.37799999999999	4	0.623
With Or Without You - Remastered	70	295515	0.000207	0.5429999999999999	0.43200000000000005	0.369	2	0.146	-11.832	1	0.0288	110.196	4	0.107
Need You Tonight	65	180517	0.0713	0.8009999999999999	0.723	0.154	10	0.0675	-4.985	0	0.0689	109.03	4	0.883
Any Way You Want It	66	201866	0.000312	0.519	0.934	0.00457	7	0.13699999999999998	-7.1370000000000005	1	0.0471	138.162	4	0.586
I Was Made For Lovin' You	36	271240	0.213	0.768	0.852	7.45e-05	4	0.0723	-6.215	1	0.038	128.374	4	0.867
Dude (Looks Like A Lady)	69	265773	0.41700000000000004	0.537	0.978	1.56e-05	4	0.0374	-2.9210000000000003	0	0.0442	126.34299999999999	4	0.9309999999999999
When Doves Cry	70	352906	0.0102	0.7290000000000001	0.9890000000000001	4.45e-05	9	0.44299999999999995	-4.613	0	0.049	126.47	4	0.84
Born in the U.S.A.	73	278680	0.000373	0.39799999999999996	0.9520000000000001	7.75e-05	4	0.1	-6.042000000000001	1	0.061	122.09299999999999	4	0.584
Rock You Like A Hurricane	66	252493	0.00853	0.48200000000000004	0.601	0.00018700000000000002	7	0.249	-12.845999999999998	1	0.0486	125.619	4	0.774
Every Rose Has Its Thorn - Remastered 2003	71	260173	0.16	0.5329999999999999	0.637	1.12e-05	6	0.369	-5.571000000000001	1	0.0323	140.167	4	0.292
Girls, Girls, Girls	69	270426	0.0296	0.6	0.9309999999999999	7.099999999999999e-05	7	0.392	-4.647	1	0.0734	140.123	4	0.542
Here I Go Again 87 - 2007 Remastered Version	15	270160	0.207	0.39	0.898	6.64e-05	7	0.217	-4.0889999999999995	1	0.045	90.70299999999999	4	0.204
Walk This Way	59	310960	0.008409999999999999	0.767	0.6509999999999999	3.86e-05	6	0.0609	-10.186	0	0.0501	105.59200000000001	4	0.946
Sweet Child O' Mine	77	356400	0.141	0.449	0.9009999999999999	0.0675	6	0.128	-7.711	1	0.0526	125.148	4	0.696
We're Not Gonna Take It	60	219666	0.0127	0.502	0.924	0.0	4	0.162	-6.2989999999999995	1	0.0503	149.186	4	0.922
Poison	60	269600	0.0515	0.3	0.894	0.000333	2	0.125	-7.7860000000000005	0	0.109	118.631	4	0.268
I Hate Myself for Loving You	66	246800	0.0846	0.611	0.883	1.2e-06	9	0.192	-11.225	1	0.0539	117.928	4	0.604
Unskinny Bop - 2006 - Remaster	61	228066	0.0657	0.574	0.93	7.78e-06	1	0.10800000000000001	-2.949	1	0.0413	92.303	4	0.69
Barracuda	72	261933	0.015	0.547	0.691	0.105	4	0.14400000000000002	-13.552999999999999	0	0.0369	137.148	4	0.667
I Ran	57	220306	0.000466	0.525	0.858	0.878	9	0.166	-4.927	0	0.0345	145.49200000000002	4	0.669
Once In A Lifetime - 2005 Remastered Version	68	259906	0.18100000000000002	0.644	0.919	0.134	2	0.622	-6.289	1	0.0561	117.459	4	0.871
Personal Jesus - Original Seven Inch Version	62	224906	0.0112	0.637	0.682	0.0234	11	0.0473	-11.625	1	0.0366	129.983	4	0.7140000000000001
Desire	63	179360	0.000212	0.49	0.8270000000000001	0.00406	8	0.11199999999999999	-9.481	1	0.0482	108.57700000000001	4	0.626
How Soon Is Now? - 2011 Remastered Version	68	408173	0.0008539999999999999	0.39799999999999996	0.93	0.121	11	0.0874	-6.76	1	0.0615	190.81799999999998	4	0.725
Just Like Heaven - 2006 Remastered Version	48	212013	0.0524	0.442	0.935	0.000307	9	0.188	-6.903	1	0.0424	151.44799999999998	4	0.514
Billie Jean	84	293826	0.0236	0.92	0.654	0.0158	11	0.0359	-3.051	0	0.0401	117.046	4	0.847
Bad Medicine	67	316706	0.048	0.555	0.973	0.0	9	0.0853	-3.804	1	0.035	118.64200000000001	4	0.805
Where The Streets Have No Name - Remastered	56	336613	0.0113	0.49200000000000005	0.7090000000000001	0.00564	2	0.153	-9.66	1	0.0359	125.79899999999999	4	0.264
Panama - 2015 Remastered Version	73	210226	0.00124	0.527	0.978	4.7499999999999996e-05	8	0.0744	-5.436	1	0.109	141.16899999999998	4	0.46299999999999997
Stand - Remastered	16	192960	0.435	0.65	0.732	0.0	4	0.09300000000000001	-10.042	1	0.0289	109.292	4	0.919
Jane Says	66	287000	0.0387	0.426	0.65	3.76e-06	7	0.126	-7.747000000000001	1	0.0332	82.184	4	0.493
Hungry Like The Wolf - 2009 Remastered Version	72	220626	0.0433	0.691	0.812	1.16e-06	0	0.299	-7.772	1	0.0558	127.568	4	0.685
18 And Life	60	231280	0.000384	0.457	0.794	7.26e-05	1	0.131	-6.624	0	0.0298	90.439	4	0.354
The Safety Dance	56	164866	0.0252	0.524	0.8809999999999999	0.0	5	0.10099999999999999	-4.479	1	0.0468	101.677	4	0.62
West End Girls - 2001 Remastered Version	58	245360	0.0114	0.648	0.9470000000000001	0.0567	4	0.105	-6.617000000000001	0	0.0369	113.255	4	0.602
Eye of the Tiger	55	245533	0.158	0.823	0.563	0.00033	0	0.0861	-10.134	0	0.0318	108.86	4	0.563
You Spin Me Round (Like a Record)	72	199666	0.0308	0.5670000000000001	0.943	0.0966	6	0.544	-7.992000000000001	0	0.0387	128.207	4	0.965
Shout	69	393666	0.174	0.511	0.9420000000000001	1.87e-05	0	0.139	-10.407	1	0.0429	97.90899999999999	4	0.498
Tainted Love	26	162506	0.43799999999999994	0.569	0.402	0.0	0	0.134	-10.151	1	0.0433	144.635	4	0.696
Dr Feelgood	32	282560	0.000766	0.536	0.9590000000000001	0.0533	2	0.22	-5.126	1	0.076	111.012	4	0.39
Summer Of '69	80	216053	0.0183	0.508	0.8340000000000001	0.0	2	0.0732	-6.205	1	0.0386	139.131	4	0.774
One	69	447440	0.00112	0.444	0.703	0.0761	7	0.127	-9.443	1	0.0641	106.228	4	0.419
Money For Nothing	63	506400	0.0491	0.667	0.655	0.0008939999999999999	2	0.0641	-9.339	0	0.0367	134.21200000000002	4	0.657
Jessie's Girl	9	195933	0.113	0.7040000000000001	0.77	0.0	2	0.10099999999999999	-8.843	1	0.0526	131.57	4	0.8390000000000001
Come On Eileen	72	287306	0.648	0.45	0.6579999999999999	3.14e-06	2	0.264	-7.064	1	0.0472	106.79899999999999	4	0.7809999999999999
Fight For Your Right	68	207400	0.129	0.6729999999999999	0.72	0.0133	8	0.0813	-10.411	1	0.0376	133.62	4	0.6
Love Will Tear Us Apart - 2010 Remastered Version	64	204621	0.000989	0.525	0.902	0.691	2	0.13699999999999998	-8.662	1	0.0368	146.83	4	0.907
Runaway	67	230666	0.0048200000000000005	0.47600000000000003	0.897	2.3800000000000003e-05	9	0.152	-4.237	0	0.0627	152.497	4	0.667
Faith - Remastered	75	193200	0.0094	0.887	0.48	3.5799999999999996e-05	11	0.0662	-11.994000000000002	1	0.11699999999999999	95.846	4	0.607
Working for the Weekend	15	220706	0.027000000000000003	0.526	0.924	0.000728	7	0.598	-5.591	1	0.0391	147.28	4	0.7929999999999999
Everybody Wants To Rule The World	82	251488	0.37200000000000005	0.638	0.8	0.005529999999999999	7	0.113	-12.077	1	0.0572	112.055	4	0.569
Take On Me	85	225280	0.018000000000000002	0.573	0.902	0.00125	6	0.0928	-7.638	0	0.054000000000000006	84.412	4	0.8759999999999999
Relax	52	236800	0.33399999999999996	0.6759999999999999	0.7	1.4000000000000001e-05	11	0.0462	-13.397	0	0.0391	114.932	4	0.6920000000000001
Blue Monday - 2016 Remastered Version	73	450800	0.000726	0.7929999999999999	0.703	0.88	0	0.075	-9.548	1	0.0581	130.27	4	0.856
Don't You (Forget About Me)	73	263040	0.168	0.66	0.816	0.0181	2	0.0608	-6.61	1	0.0299	111.346	4	0.6779999999999999
Don't Stop Believin'	76	248906	0.25	0.491	0.802	0.0	4	0.387	-7.106	1	0.0392	119.25	4	0.47200000000000003
The Boys Of Summer	75	288733	0.546	0.522	0.5589999999999999	0.00565	6	0.188	-13.640999999999998	1	0.0387	176.894	4	0.9079999999999999
Addicted To Love	65	363640	0.361	0.7020000000000001	0.59	3.91e-06	2	0.0512	-12.76	1	0.0302	111.57	4	0.973
I Still Haven't Found What I'm Looking For - Remastered 2007	54	277480	0.0139	0.565	0.764	0.00488	1	0.079	-9.43	1	0.0351	100.891	4	0.6859999999999999
Mountain Song	58	242720	0.0155	0.324	0.9309999999999999	0.0252	9	0.27699999999999997	-6.803	1	0.0837	82.74799999999999	4	0.313
Cum on Feel the Noize	68	287400	0.000183	0.441	0.9079999999999999	0.00328	11	0.0612	-4.627	0	0.115	145.439	4	0.632
Call Me	64	212226	0.000646	0.5539999999999999	0.833	0.0025	2	0.0737	-6.667000000000001	0	0.0347	142.673	4	0.773
Cherry Pie	68	201026	0.0372	0.47200000000000003	0.946	0.0	2	0.35200000000000004	-4.591	1	0.145	177.489	4	0.486
Walk This Way	66	211026	0.0249	0.629	0.785	9.45e-06	5	0.0522	-10.761	1	0.0471	108.531	4	0.8690000000000001
Crazy Train - Remastered	75	296200	0.361	0.45299999999999996	0.9059999999999999	0.0005690000000000001	9	0.26	-4.001	1	0.115	137.575	4	0.473
Ace of Spades	74	165906	0.00242	0.317	0.981	0.00677	6	0.0852	-7.102	1	0.174	140.079	4	0.23399999999999999
Run to the Hills - 1998 Remastered Version	70	233960	0.0103	0.221	0.956	0.000523	0	0.195	-4.641	1	0.0876	173.25400000000002	4	0.43200000000000005
Real Wild Child (Wild One)	34	218400	0.00182	0.5660000000000001	0.9259999999999999	0.122	4	0.281	-7.099	1	0.0327	146.27100000000002	4	0.963
Rebel Yell	25	288533	0.000732	0.536	0.8690000000000001	0.00037400000000000004	4	0.337	-4.91	0	0.0597	166.38299999999998	4	0.493
Pride (In The Name Of Love)	44	227733	0.000901	0.42100000000000004	0.742	0.00216	4	0.6890000000000001	-10.564	1	0.0334	105.889	4	0.762
She Sells Sanctuary	63	252533	4.82e-06	0.55	0.765	0.873	7	0.132	-8.684	1	0.0287	139.453	4	0.41700000000000004
The Final Countdown	74	310333	0.0628	0.536	0.8440000000000001	0.00084	6	0.0608	-6.917999999999999	0	0.057999999999999996	117.652	4	0.185
Personal Jesus - Single Version	68	224933	0.0911	0.6729999999999999	0.899	0.0172	11	0.0481	-3.528	1	0.0434	129.885	4	0.7929999999999999
The Killing Moon	66	346280	0.132	0.522	0.85	0.0338	7	0.295	-4.769	1	0.0361	124.21600000000001	4	0.71
Don't Change	22	268200	5.93e-05	0.20600000000000002	0.81	0.0644	9	0.0855	-6.492000000000001	1	0.0423	163.55200000000002	4	0.155
Boys Don't Cry	71	155973	0.00517	0.462	0.836	0.0	11	0.18	-5.766	0	0.0621	168.766	4	0.6709999999999999
Rock the Casbah - Remastered	72	222426	0.287	0.7959999999999999	0.872	0.0	9	0.284	-6.722	0	0.0573	129.894	4	0.866
Debaser	63	173173	0.00042699999999999997	0.48700000000000004	0.884	0.402	5	0.0954	-11.995	1	0.0425	135.533	4	0.569
Whip It	55	158106	0.0658	0.768	0.716	0.00213	2	0.0379	-12.922	1	0.0625	157.935	4	0.961
Love Buzz	43	215120	2.3800000000000003e-05	0.465	0.8859999999999999	0.314	3	0.152	-7.183	1	0.0354	137.986	4	0.772
It's The End Of The World As We Know It (And I Feel Fine)	47	246973	0.0242	0.5660000000000001	0.893	0.0	7	0.0343	-8.88	1	0.0309	102.81299999999999	4	0.774
Teen Age Riot (Album Version)	62	417800	0.000277	0.28600000000000003	0.907	0.20199999999999999	7	0.0837	-9.67	1	0.0374	156.395	4	0.746
Sunday Bloody Sunday - Remastered 2008	57	279440	0.415	0.541	0.946	0.000389	6	0.0468	-7.459	1	0.057999999999999996	101.169	4	0.728
Video Killed The Radio Star	70	252773	0.10300000000000001	0.68	0.6779999999999999	0.00828	1	0.204	-11.548	1	0.0754	131.165	4	0.251
Waiting Room	61	173266	0.0040100000000000005	0.616	0.727	0.86	1	0.157	-8.176	0	0.0365	92.259	4	0.54
Don't Want To Know If You Are Lonely	54	210866	0.00128	0.305	0.965	0.00124	0	0.317	-5.926	1	0.0809	90.81	4	0.644
Epic	69	293653	0.0222	0.358	0.893	0.0524	4	0.126	-7.486000000000001	0	0.12	174.238	4	0.262
New Sensation	42	220160	0.00655	0.679	0.946	3.46e-05	9	0.0524	-5.281000000000001	1	0.0638	115.425	4	0.89
Brass In Pocket - 2006 Remastered Version	62	185960	0.368	0.7509999999999999	0.703	0.00123	9	0.196	-5.687	1	0.0287	97.931	4	0.907
Pictures Of You - Remastered	48	448306	0.00325	0.47600000000000003	0.764	0.11199999999999999	9	0.138	-6.454	1	0.032	171.903	4	0.546
Africa	86	295893	0.257	0.6709999999999999	0.373	7.950000000000001e-05	9	0.0481	-18.064	1	0.0323	92.71700000000001	4	0.732
Should I Stay or Should I Go - Remastered	79	188986	0.079	0.742	0.833	0.0	2	0.384	-6.462999999999999	1	0.115	113.375	4	0.816
Billie Jean	84	293826	0.0236	0.92	0.654	0.0158	11	0.0359	-3.051	0	0.0401	117.046	4	0.847
Sweet Dreams (Are Made of This) - Remastered	83	216933	0.22699999999999998	0.6920000000000001	0.711	0.0	0	0.12	-7.497999999999999	0	0.0317	125.135	4	0.875
Don't Stop Believin'	58	249653	0.242	0.49	0.723	0.0	4	0.371	-9.699	1	0.0408	119.022	4	0.485
Time After Time	74	243066	0.5760000000000001	0.7240000000000001	0.436	1.19e-06	0	0.0908	-9.321	1	0.0282	130.439	4	0.324
Every Breath You Take	66	251573	0.5589999999999999	0.8220000000000001	0.478	0.0073	1	0.0813	-8.746	1	0.0343	117.39399999999999	4	0.722
You Make My Dreams	64	190706	0.261	0.737	0.569	0.311	5	0.046	-6.702000000000001	1	0.0553	167.196	4	0.912
I Wanna Dance with Somebody (Who Loves Me)	25	291293	0.207	0.7090000000000001	0.8240000000000001	0.000307	1	0.0888	-8.824	1	0.0453	118.814	4	0.867
80s Baby - feat. Salt-N-Pepa, Naughty By Nature, Tiffany, Debbie Gibson	52	217043	0.11900000000000001	0.764	0.885	0.0	7	0.109	-4.274	0	0.14300000000000002	104.04899999999999	4	0.746
Michael Jackson x Mark Ronson: Diamonds are Invincible	70	300026	0.342	0.672	0.8320000000000001	0.00042800000000000005	11	0.242	-2.388	0	0.342	117.29799999999999	4	0.5489999999999999
Careless Whisper	76	300106	0.128	0.574	0.629	0.0	2	0.271	-8.815	0	0.0363	153.119	4	0.7859999999999999
I Love Rock 'N Roll	66	175173	0.326	0.535	0.716	0.0	4	0.659	-5.025	1	0.0431	94.37899999999999	4	0.9009999999999999
Whip It	47	158640	0.06	0.769	0.867	0.000562	2	0.0432	-7.436	1	0.0545	157.874	4	0.9620000000000001
Beat It - Single Version	79	258040	0.0491	0.779	0.867	7.98e-06	3	0.19699999999999998	-3.7039999999999997	0	0.0457	138.858	4	0.915
Uptown Girl	69	194866	0.0736	0.696	0.943	0.0	4	0.653	-2.9619999999999997	1	0.0431	129.003	4	0.833
Footloose	74	226826	0.0984	0.583	0.905	0.00018999999999999998	2	0.0593	-6.132000000000001	1	0.0733	173.982	4	0.6459999999999999
I'm So Excited	67	230640	0.0962	0.59	0.868	0.000322	5	0.442	-5.832000000000001	0	0.048	184.34799999999998	4	0.7979999999999999
Freeway of Love - Single Mix	55	246693	0.33	0.738	0.9209999999999999	2.09e-06	0	0.066	-4.908	1	0.124	125.436	4	0.6679999999999999
You Got It (The Right Stuff)	59	249960	0.0126	0.7879999999999999	0.522	1.35e-06	0	0.0671	-13.029000000000002	0	0.0578	111.57799999999999	4	0.9229999999999999
Hungry Heart	68	199453	0.0857	0.6409999999999999	0.894	0.009000000000000001	8	0.157	-7.41	1	0.0273	109.823	4	0.972
Down Under	62	223760	0.0914	0.741	0.8079999999999999	0.0147	11	0.0488	-4.367	0	0.026000000000000002	107.234	4	0.9079999999999999
9 to 5	75	162466	0.41600000000000004	0.5539999999999999	0.7829999999999999	1.54e-06	6	0.631	-5.852	1	0.0457	105.39	4	0.813
Rosanna	62	330986	0.0184	0.519	0.695	0.000617	7	0.5760000000000001	-7.218999999999999	0	0.0354	82.314	4	0.713
Wake Me Up Before You Go-Go - Remastered	62	232280	0.0986	0.607	0.795	0.0	0	0.059000000000000004	-5.1370000000000005	1	0.0496	81.298	4	0.815
Maneater	76	271893	0.0351	0.727	0.685	4.429999999999999e-05	11	0.0973	-7.159	0	0.0398	88.75	4	0.812
Take On Me	85	225280	0.018000000000000002	0.573	0.902	0.00125	6	0.0928	-7.638	0	0.054000000000000006	84.412	4	0.8759999999999999
In Your Eyes	13	329013	0.0623	0.636	0.7240000000000001	6.62e-06	11	0.0973	-7.327999999999999	0	0.0367	89.319	4	0.632
Never Gonna Give You Up	55	212400	0.0262	0.695	0.976	2.4100000000000003e-05	8	0.182	-6.982	1	0.0428	113.35700000000001	4	0.937
Your Love	72	221840	0.10300000000000001	0.555	0.757	1.16e-06	1	0.0631	-7.867999999999999	0	0.0601	129.607	4	0.5820000000000001
Dancing In the Dark	75	241306	0.0115	0.527	0.9420000000000001	0.0	1	0.188	-5.64	0	0.0366	148.72299999999998	4	0.495
99 Luftballons	58	231466	0.0915	0.636	0.467	1.7e-06	4	0.11699999999999999	-10.1	1	0.0421	96.639	4	0.58
Girls Just Want to Have Fun	69	238120	0.214	0.7070000000000001	0.7879999999999999	0.000571	6	0.308	-5.269	1	0.0333	120.465	4	0.746
Thunderstruck	82	292880	0.000147	0.501	0.889	0.0114	4	0.217	-5.175	1	0.0364	133.519	4	0.257
Rock You Like a Hurricane	62	254346	0.000265	0.584	0.833	0.00595	11	0.32	-5.824	1	0.0358	124.01799999999999	4	0.6709999999999999
Danger Zone	71	215133	0.24100000000000002	0.544	0.897	0.0	3	0.13	-6.056	0	0.0471	157.17	4	0.647
Faith - Remastered	75	193200	0.0094	0.887	0.48	3.5799999999999996e-05	11	0.0662	-11.994000000000002	1	0.11699999999999999	95.846	4	0.607
I Ran	57	219906	0.00041799999999999997	0.537	0.815	0.807	2	0.19399999999999998	-6.207999999999999	1	0.0348	145.424	4	0.691
You Can Call Me Al	69	276360	0.126	0.777	0.725	0.0108	5	0.0917	-9.012	1	0.047	128.349	4	0.851
We Built This City	75	296080	0.052000000000000005	0.6609999999999999	0.9079999999999999	0.0	5	0.0708	-4.897	1	0.039	144.091	4	0.6559999999999999
What I Like About You	70	175400	0.319	0.542	0.915	5.3400000000000004e-05	9	0.171	-9.637	1	0.0549	159.81	4	0.92
Somebody's Watching Me - Single Version	69	237760	0.0409	0.767	0.7120000000000001	8.08e-05	1	0.132	-4.128	0	0.0324	124.09100000000001	4	0.804
Nothing's Gonna Stop Us Now	75	270333	0.0298	0.643	0.8009999999999999	0.0	6	0.0719	-4.921	1	0.0228	95.988	4	0.534
How Will I Know	48	273413	0.20199999999999999	0.838	0.664	0.000146	6	0.621	-9.176	1	0.0445	119.6	4	0.929
Caribbean Queen (No More Love On the Run)	56	244440	0.17600000000000002	0.785	0.6709999999999999	6.45e-05	5	0.0955	-7.047000000000001	1	0.0267	113.805	4	0.95
(I've Had) The Time of My Life	21	289680	0.0476	0.6970000000000001	0.665	0.00665	6	0.0796	-12.907	0	0.0412	108.535	4	0.485
You're The Inspiration - 2006 Remastered Version	72	229240	0.368	0.583	0.602	0.0	11	0.22	-6.364	1	0.0274	74.008	4	0.38799999999999996
Walk This Way (feat. Aerosmith)	69	309760	0.00796	0.759	0.578	8.18e-05	6	0.0605	-12.56	0	0.0468	105.598	4	0.9440000000000001
The Final Countdown	63	236760	0.0201	0.544	0.738	0.0013800000000000002	6	0.0497	-9.587	0	0.04	117.82600000000001	4	0.375
Break My Stride	62	180240	0.2	0.9009999999999999	0.654	0.0	10	0.165	-10.15	1	0.0655	110.131	4	0.7809999999999999
Who Can It Be Now?	61	203266	0.0444	0.807	0.83	0.00035800000000000003	4	0.0842	-4.04	1	0.0367	128.501	4	0.9540000000000001
Kiss	75	226240	0.0135	0.898	0.271	0.0013800000000000002	7	0.0461	-12.238	1	0.091	111.485	4	0.742
Beds Are Burning - Remastered	66	258173	0.00539	0.754	0.496	0.000152	0	0.0871	-8.7	1	0.0351	119.186	4	0.341
Jessie's Girl	70	192866	0.0752	0.688	0.706	0.0	2	0.0924	-7.925	1	0.042	131.705	4	0.8420000000000001
We Belong - Single Version	12	222320	0.415	0.705	0.59	0.0	5	0.271	-5.2010000000000005	1	0.0407	135.17600000000002	4	0.344
You Shook Me All Night Long	77	210173	0.0028699999999999997	0.532	0.767	0.000513	7	0.39	-5.5089999999999995	1	0.0574	127.361	4	0.755
Let's Hear It for the Boy	61	261893	0.177	0.7829999999999999	0.573	8.499999999999999e-05	7	0.043	-8.521	1	0.0462	122.744	4	0.789
Keep on Loving You - Remastered	71	200293	0.0519	0.306	0.722	0.0	0	0.11699999999999999	-5.962999999999999	1	0.034	174.732	4	0.41
Take My Breath Away - Love Theme from "Top Gun"	72	255733	0.0613	0.49700000000000005	0.7190000000000001	0.0	6	0.41100000000000003	-9.397	1	0.0266	95.76899999999999	4	0.547
It's Still Rock and Roll to Me	62	177266	0.0958	0.745	0.655	1.99e-06	5	0.0895	-7.5889999999999995	1	0.166	141.429	4	0.5820000000000001
Hold Me Now	52	286666	0.6579999999999999	0.787	0.517	1.07e-05	7	0.292	-12.794	1	0.0332	108.186	4	0.885
Everyday People	49	159986	0.0265	0.5710000000000001	0.871	0.0	7	0.102	-6.226	1	0.0621	119.852	4	0.7490000000000001
Cum on Feel the Noize	68	290960	0.00719	0.409	0.92	0.00105	11	0.0823	-5.439	0	0.12	145.085	4	0.37
Talking In Your Sleep	48	236866	0.00673	0.708	0.851	0.00016999999999999999	9	0.10400000000000001	-10.995999999999999	0	0.0329	129.773	4	0.982
Jump (For My Love)	63	263440	0.107	0.86	0.705	8.87e-06	10	0.149	-12.514000000000001	0	0.0894	134.395	4	0.8540000000000001
Working for the Weekend	15	220706	0.027000000000000003	0.526	0.924	0.000728	7	0.598	-5.591	1	0.0391	147.28	4	0.7929999999999999
Faithfully	70	267080	0.0979	0.20199999999999999	0.644	0.0	11	0.109	-5.212000000000001	1	0.0324	85.04	5	0.252
Rock the Casbah - Remastered	72	222426	0.287	0.7959999999999999	0.872	0.0	9	0.284	-6.722	0	0.0573	129.894	4	0.866
Can't Fight This Feeling	73	294773	0.155	0.408	0.48	1.82e-05	9	0.0877	-11.017000000000001	1	0.0266	156.344	4	0.19
Oh Sherrie	36	228800	0.312	0.5770000000000001	0.665	8.89e-05	5	0.138	-5.572	1	0.0285	101.807	4	0.305
I'm on Fire	72	155880	0.589	0.62	0.446	0.0299	1	0.0727	-14.450999999999999	0	0.0347	88.59100000000001	4	0.868
I Want Candy	57	164533	0.006229999999999999	0.6859999999999999	0.649	0.0625	7	0.0592	-12.935	1	0.0642	109.984	4	0.76
Ghostbusters - From "Ghostbusters"	55	245600	0.0192	0.787	0.588	0.0205	6	0.34700000000000003	-14.228	0	0.0355	115.51299999999999	4	0.8029999999999999
Take Me Home Tonight	63	211466	0.11800000000000001	0.622	0.845	0.0	1	0.0984	-5.984	1	0.0324	132.752	4	0.715
You Got It	54	211226	0.5660000000000001	0.652	0.634	1.08e-06	9	0.15	-9.914	1	0.0261	114.681	4	0.674
I'm Alright (Theme from "Caddyshack")	40	227040	0.0902	0.5579999999999999	0.867	0.0	7	0.37799999999999995	-6.439	1	0.0449	163.213	4	0.9420000000000001
Shake Your Body (Down to the Ground) - Single Edit	61	224893	0.0307	0.774	0.8029999999999999	0.0	0	0.34700000000000003	-4.959	1	0.0877	117.77799999999999	4	0.813
Walk Like an Egyptian	65	204706	0.00344	0.7240000000000001	0.8909999999999999	4.66e-05	11	0.3	-7.818	1	0.0995	103.022	4	0.8190000000000001
Total Eclipse of the Heart	75	269786	0.195	0.435	0.6579999999999999	0.0	8	0.102	-8.179	1	0.0661	130.276	4	0.184
You Spin Me Round (Like a Record)	72	199666	0.0308	0.5670000000000001	0.943	0.0966	6	0.544	-7.992000000000001	0	0.0387	128.207	4	0.965
Hypnotize (feat. Pam Long) - 2016 Remastered	50	229906	0.165	0.9	0.6809999999999999	0.0	9	0.23	-3.758	1	0.27399999999999997	93.927	4	0.638
California Love - Original Version	75	284480	0.0292	0.7609999999999999	0.847	2.26e-06	7	0.39	-3.068	1	0.0417	91.51899999999999	4	0.765
Don't Believe The Hype	54	319493	0.0142	0.884	0.47200000000000003	0.0	11	0.142	-13.776	1	0.34600000000000003	98.425	4	0.826
Flava In Ya Ear (feat. The Notorious B.I.G., LL Cool J, Busta Rhymes & Rampage) - 2016 Remastered	51	302866	0.203	0.5	0.899	0.0	9	0.177	-3.907	0	0.467	177.815	4	0.754
The Rain (Supa Dupa Fly)	61	246173	0.11699999999999999	0.8540000000000001	0.58	0.00471	1	0.0921	-10.008	1	0.217	162.116	4	0.7
The World Is Yours	59	290573	0.27399999999999997	0.6779999999999999	0.794	1.68e-06	10	0.124	-6.186	0	0.14	87.374	4	0.54
Hip Hop Hooray	69	267266	0.102	0.862	0.642	0.0	6	0.272	-13.652000000000001	0	0.10099999999999999	99.20100000000001	4	0.765
Keep Their Heads Ringin'	64	305573	0.0442	0.672	0.785	0.00253	9	0.136	-4.2139999999999995	0	0.109	90.574	4	0.21899999999999997
Juicy - 2016 Remastered	47	302546	0.48700000000000004	0.858	0.8959999999999999	0.0	9	0.235	-2.344	1	0.26	96.0	4	0.7829999999999999
Gangsta's Paradise	82	240693	0.0655	0.647	0.514	0.0	8	0.39799999999999996	-10.05	1	0.0593	79.97399999999999	4	0.387
Gin And Juice (feat. Dat Nigga Daz)	76	211493	0.0285	0.5489999999999999	0.853	0.000296	7	0.618	-4.293	1	0.188	94.695	4	0.34600000000000003
Crush On You	57	275640	0.278	0.8270000000000001	0.635	0.00011899999999999999	11	0.109	-6.77	0	0.251	88.87	4	0.7659999999999999
The Humpty Dance	62	391693	0.0341	0.813	0.693	0.0	10	0.121	-8.0	0	0.266	103.508	4	0.618
Cause I Can Do It Right	42	249506	0.309	0.769	0.6809999999999999	1.2e-05	1	0.248	-12.905999999999999	1	0.136	108.462	4	0.9009999999999999
Jump Around	77	214946	0.0113	0.8540000000000001	0.71	8.72e-05	4	0.166	-6.32	0	0.0793	106.89399999999999	4	0.818
Put Your Hands Where My Eyes Could See	65	194293	0.00864	0.9059999999999999	0.623	4.19e-06	1	0.0753	-6.711	0	0.303	99.49799999999999	4	0.715
It's All About The Benjamins (feat. The Notorious B.I.G., Lil' Kim & The Lox) - Remix	56	278200	0.0405	0.856	0.696	8.75e-06	6	0.0901	-3.51	1	0.226	89.738	4	0.718
Sexy M.F.	48	326093	0.16899999999999998	0.77	0.7440000000000001	0.00223	2	0.0537	-8.133	1	0.0937	106.15	4	0.5479999999999999
Rump Shaker	44	311506	0.00372	0.865	0.836	0.00551	1	0.301	-6.087999999999999	1	0.225	102.75399999999999	4	0.248
Hail Mary	68	309800	0.158	0.654	0.637	1.28e-05	10	0.33799999999999997	-6.915	0	0.293	81.947	4	0.364
I Got 5 On It	61	253533	0.193	0.583	0.6920000000000001	0.0	10	0.121	-7.932	0	0.36200000000000004	174.141	4	0.595
Who Am I (What's My Name)?	72	246320	0.000136	0.6920000000000001	0.833	1.98e-05	7	0.515	-3.9739999999999998	1	0.0492	96.814	4	0.6920000000000001
U.N.I.T.Y.	18	251906	0.00561	0.659	0.738	0.0	4	0.319	-4.077	0	0.36200000000000004	93.796	4	0.516
Mama Said Knock You Out	46	287893	0.0402	0.802	0.794	0.5	10	0.342	-7.351	0	0.125	102.37	4	0.614
Mind Playing Tricks on Me	67	308733	0.207	0.8859999999999999	0.512	0.0	10	0.0991	-11.825	0	0.237	93.99700000000001	4	0.45399999999999996
I Get Around	71	259000	0.157	0.8490000000000001	0.42200000000000004	1.1900000000000001e-05	10	0.255	-13.95	0	0.122	96.21600000000001	4	0.624
Big Poppa	75	252746	0.43200000000000005	0.778	0.578	0.0	9	0.138	-7.22	0	0.27399999999999997	84.48700000000001	4	0.758
Shook Ones, Pt. II	77	325506	0.0146	0.763	0.7859999999999999	0.0114	10	0.0817	-6.472	0	0.22899999999999998	93.85700000000001	4	0.504
Runnin'	65	296266	0.0287	0.754	0.785	0.00144	10	0.319	-8.177999999999999	0	0.18	94.12299999999999	4	0.821
N.Y. State of Mind	64	293973	0.0394	0.665	0.91	0.0	6	0.22699999999999998	-4.6819999999999995	0	0.223	84.09899999999999	4	0.887
Bring Da Ruckus	64	251466	0.23399999999999999	0.794	0.627	0.0	11	0.35	-9.431000000000001	1	0.36	87.554	4	0.518
Oh My God	55	208840	0.0327	0.866	0.698	0.0187	10	0.10800000000000001	-7.976	0	0.272	94.64	4	0.713
Informer	64	268910	0.0984	0.763	0.742	0.0	6	0.38	-10.975	0	0.188	98.145	4	0.483
Killing Me Softly With His Song	72	298773	0.0279	0.765	0.29	1.02e-06	4	0.5710000000000001	-17.117	0	0.139	92.40899999999999	4	0.506
Love Like This - 2016 Remaster	45	271920	0.00381	0.7090000000000001	0.7140000000000001	0.0	0	0.0513	-4.038	1	0.0786	100.866	4	0.759
Feel So Good - 2016 Remastered	45	204666	0.168	0.762	0.773	0.0	1	0.11699999999999999	-6.037000000000001	0	0.255	105.154	4	0.568
Insane in the Brain	46	210160	0.0208	0.9009999999999999	0.63	0.0987	8	0.10300000000000001	-10.841	0	0.188	102.182	4	0.73
Baby Got Back	27	262826	0.00471	0.9329999999999999	0.664	0.0	1	0.0908	-11.280999999999999	1	0.311	128.467	4	0.616
Sabotage	73	178440	0.032	0.324	0.938	0.0321	6	0.0961	-7.332000000000001	0	0.102	168.13099999999997	4	0.5429999999999999
O.P.P	60	271066	0.0326	0.848	0.838	4.63e-06	4	0.124	-11.949000000000002	0	0.0723	97.735	4	0.774
Fight The Power	56	282640	0.00484	0.797	0.5820000000000001	2.04e-06	2	0.517	-12.97	1	0.255	105.97399999999999	4	0.415
Poison	49	261866	0.00217	0.838	0.575	0.00872	6	0.6409999999999999	-10.126	0	0.221	111.89200000000001	4	0.726
U Can't Touch This	73	257360	0.00456	0.867	0.517	0.000339	11	0.0864	-13.222000000000001	0	0.0875	133.148	4	0.866
Tennessee - Remastered	45	272706	0.0284	0.815	0.851	0.0	1	0.34299999999999997	-3.667	0	0.17800000000000002	99.915	4	0.674
Around The Way Girl	48	246533	0.00435	0.608	0.669	0.0109	1	0.337	-10.834000000000001	0	0.335	202.062	4	0.679
Can't You See (feat. The Notorious B.I.G.) - 2016 Remastered	42	279520	0.195	0.7070000000000001	0.735	5.88e-06	8	0.34700000000000003	-4.881	0	0.0615	86.271	4	0.8290000000000001
Get Ur Freak On	73	211120	0.5329999999999999	0.797	0.75	0.10800000000000001	0	0.095	-9.369	1	0.247	177.87	4	0.74
Can I Kick It?	72	251573	0.17300000000000001	0.848	0.6659999999999999	0.000699	0	0.129	-6.547000000000001	1	0.27399999999999997	96.662	4	0.7440000000000001
Anywhere - 2016 Remastered	41	247213	0.183	0.583	0.557	0.0	7	0.109	-6.045	0	0.27	125.88799999999999	4	0.856
Very Special - feat. Spinderella, Laree Williams And Karen Anderson	44	305013	0.24100000000000002	0.6859999999999999	0.39799999999999996	0.0	8	0.0573	-13.360999999999999	0	0.14300000000000002	80.22800000000001	4	0.688
Woo Hah!! Got You All In Check	42	271973	0.127	0.8420000000000001	0.831	0.0	1	0.0881	-7.072	1	0.242	92.053	4	0.8140000000000001
Return Of The Mack	73	213093	0.0063100000000000005	0.715	0.833	0.0	2	0.16399999999999998	-5.379	1	0.10800000000000001	95.48700000000001	4	0.612
Just A Friend	63	238266	0.12	0.862	0.6629999999999999	0.0	0	0.318	-9.004	1	0.21	85.30799999999999	4	0.8370000000000001
Shimmy Shimmy Ya	68	161400	0.09699999999999999	0.8140000000000001	0.48100000000000004	3.8299999999999996e-05	0	0.0495	-5.183	1	0.245	96.25200000000001	4	0.193
Money Ain't a Thang	58	254253	0.0581	0.8540000000000001	0.738	0.0	6	0.106	-7.284	0	0.244	100.0	4	0.847
Got Your Money (feat. Kelis)	65	239546	0.0516	0.934	0.45899999999999996	0.0	1	0.222	-7.654	1	0.18899999999999997	103.04	4	0.6970000000000001
Knockin' Boots	32	233120	0.0877	0.941	0.6779999999999999	0.0	7	0.358	-8.193999999999999	1	0.287	101.399	4	0.625
Gettin' Jiggy Wit It	72	227694	0.0175	0.8809999999999999	0.8740000000000001	1.19e-06	6	0.154	-4.505	1	0.139	107.891	4	0.858
Gone Till November	47	207466	0.0888	0.677	0.503	1.4800000000000002e-05	4	0.182	-9.027000000000001	1	0.0867	85.926	4	0.41700000000000004
Rebirth Of Slick (Cool Like Dat)	58	261266	0.0476	0.884	0.33399999999999996	0.0588	1	0.107	-18.942999999999998	0	0.228	98.315	4	0.5710000000000001
No Scrubs	51	218026	0.0463	0.799	0.642	0.0	8	0.0616	-5.523	0	0.13	92.90700000000001	4	0.536
Doo Wop (That Thing)	76	320266	0.0393	0.535	0.505	0.0	2	0.0923	-8.926	0	0.245	99.935	4	0.495
Summertime - Single Edit	47	237093	0.00328	0.614	0.752	0.0	7	0.379	-6.271	1	0.0652	95.01799999999999	4	0.444
Ghetto Supastar (That is What You Are)	70	261133	0.0335	0.818	0.653	5.46e-06	1	0.22	-8.396	1	0.204	99.931	4	0.5329999999999999
Jump	69	195106	0.0005009999999999999	0.7490000000000001	0.745	0.00403	2	0.33299999999999996	-10.625	1	0.16399999999999998	101.97200000000001	4	0.48100000000000004
No Diggity	81	304600	0.303	0.868	0.6459999999999999	0.0	1	0.284	-4.6739999999999995	0	0.28800000000000003	88.641	4	0.67
Still Not a Player (feat. Joe)	53	236120	0.19	0.902	0.653	0.000983	4	0.0895	-5.425	0	0.284	94.069	4	0.863
I Wish - Radio Edit	63	252306	0.00826	0.715	0.738	0.0	7	0.26	-10.139	1	0.157	97.87700000000001	4	0.573
Regulate	76	248866	0.29	0.845	0.51	2.39e-06	11	0.114	-13.064	0	0.22399999999999998	95.265	4	0.74
Now That We Found Love	45	257693	0.0312	0.72	0.8909999999999999	0.0	8	0.21	-7.9110000000000005	1	0.0761	119.976	4	0.7
I'll Be There For You/You're All I Need To Get By	10	307506	0.14400000000000002	0.6970000000000001	0.828	2.03e-06	1	0.33399999999999996	-3.733	0	0.0963	95.052	4	0.555
It Was A Good Day	64	260306	0.135	0.78	0.754	0.0339	5	0.0467	-5.377000000000001	0	0.0949	82.395	4	0.81
Funkdafied	50	185933	0.0757	0.802	0.461	0.0	11	0.109	-12.367	0	0.302	90.995	4	0.74
On & On	52	225973	0.0534	0.758	0.408	0.00268	4	0.29600000000000004	-10.751	1	0.159	80.485	4	0.36700000000000005
Murder Was The Case (Death After Visualizing Eternity) (feat. Dat Nigga Daz)	39	218186	0.00561	0.4	0.841	0.0	11	0.33799999999999997	-5.367999999999999	1	0.14800000000000002	91.162	4	0.62
Under The Bridge	67	265506	0.0168	0.5539999999999999	0.49	0.000534	4	0.136	-8.046	1	0.0457	84.275	4	0.513
Drive	76	232453	0.0562	0.645	0.792	0.0121	4	0.11900000000000001	-7.34	0	0.036000000000000004	90.565	4	0.6659999999999999
Torn - Acoustic MTV Unplugged	61	186400	0.7190000000000001	0.5379999999999999	0.47100000000000003	0.0	5	0.109	-8.402999999999999	1	0.0441	93.80799999999999	4	0.499
Wonderwall	21	258906	0.00212	0.41200000000000003	0.8490000000000001	0.0	2	0.13	-5.625	1	0.0361	174.428	4	0.486
Give Me One Reason	71	268333	0.602	0.608	0.419	7.58e-06	11	0.10800000000000001	-10.016	1	0.0331	100.22	4	0.602
High And Dry	74	257480	0.0718	0.418	0.38299999999999995	0.0177	4	0.0896	-11.782	1	0.0257	87.773	4	0.35200000000000004
Sunny Came Home	62	264200	0.344	0.5539999999999999	0.58	0.00842	11	0.0989	-8.05	0	0.0322	167.83	4	0.402
Fade Into You	72	295600	0.245	0.42	0.33	0.000679	9	0.0677	-13.925	1	0.0275	157.143	3	0.175
Hallelujah	57	413826	0.9309999999999999	0.32299999999999995	0.136	0.00119	0	0.17600000000000002	-10.33	1	0.0318	96.88	3	0.0828
Bitter Sweet Symphony	32	358426	0.0415	0.389	0.889	0.0	9	0.46299999999999997	-6.546	1	0.0442	171.12099999999998	4	0.524
Meet Virginia	67	239933	0.0863	0.675	0.5529999999999999	7.58e-06	7	0.11800000000000001	-7.775	1	0.0486	90.02	4	0.594
How's It Going To Be	67	253413	0.0032700000000000003	0.562	0.593	0.00139	5	0.0967	-9.362	1	0.0263	80.289	4	0.574
Iris	77	289533	0.00125	0.315	0.715	7.97e-06	11	0.0942	-8.072000000000001	0	0.0362	155.925	3	0.49700000000000005
Mr. Jones	78	272506	0.21100000000000002	0.581	0.8170000000000001	1.42e-06	0	0.24600000000000002	-6.542000000000001	1	0.0382	141.607	4	0.779
Good Riddance (Time of Your Life)	77	153466	0.183	0.475	0.43200000000000005	0.0	7	0.161	-7.843999999999999	1	0.0302	94.605	4	0.648
You Were Meant For Me	66	254480	0.7909999999999999	0.5820000000000001	0.33	1.48e-06	6	0.105	-7.928	1	0.0347	111.87299999999999	4	0.40700000000000003
Fake Plastic Trees	70	290706	0.16699999999999998	0.45399999999999996	0.22899999999999998	0.102	2	0.20199999999999999	-12.592	1	0.0297	73.55199999999999	4	0.134
Zombie - Acoustic Version	64	241560	0.00414	0.469	0.42700000000000005	3.77e-05	4	0.128	-7.954	0	0.0241	84.053	4	0.0821
Don't Speak	39	263000	0.24	0.522	0.7070000000000001	2.0399999999999998e-05	5	0.156	-7.1129999999999995	0	0.0354	76.05	4	0.5720000000000001
Save Tonight	75	242733	8.14e-05	0.547	0.7070000000000001	0.000149	0	0.285	-8.74	1	0.0338	119.57600000000001	4	0.654
Glycerine - Acoustic	14	212893	0.56	0.648	0.278	0.00728	11	0.122	-9.25	0	0.037000000000000005	118.82700000000001	4	0.303
The Freshmen	65	269466	0.0757	0.5710000000000001	0.505	1.04e-05	1	0.109	-9.312000000000001	0	0.0238	99.56200000000001	4	0.276
Loser	70	235000	0.0341	0.66	0.627	9.640000000000001e-05	6	0.385	-10.397	0	0.124	85.44	4	0.789
1979	19	265893	0.0218	0.768	0.7440000000000001	0.7120000000000001	8	0.063	-11.267000000000001	1	0.0338	127.036	4	0.963
Losing My Religion	28	267733	0.0767	0.672	0.841	0.0	9	0.135	-5.992000000000001	0	0.0285	125.43700000000001	4	0.82
Push	72	238666	0.0067	0.42	0.672	0.0	6	0.10800000000000001	-7.902	1	0.027000000000000003	168.019	4	0.47600000000000003
When I Come Around	74	178000	0.0175	0.531	0.909	0.0	11	0.231	-4.236000000000001	1	0.034	97.546	4	0.8140000000000001
What It's Like	17	303133	0.0904	0.6779999999999999	0.556	0.0334	0	0.0866	-7.422999999999999	1	0.0281	85.15799999999999	4	0.405
Plush - Acoustic	63	230293	0.7120000000000001	0.644	0.363	0.0	5	0.659	-11.019	0	0.0397	133.39600000000002	4	0.303
Everlong - Acoustic Version	70	250906	0.909	0.643	0.344	0.0112	2	0.106	-11.342	1	0.0349	144.171	4	0.547
Name	66	270000	0.0691	0.46399999999999997	0.701	0.00182	9	0.0766	-5.943	1	0.0341	73.97	4	0.40700000000000003
A Long December	59	295066	0.469	0.39799999999999996	0.591	0.000588	5	0.337	-6.925	1	0.0298	142.336	4	0.425
Kiss From A Rose - Acoustic Version	56	324066	0.743	0.659	0.40700000000000003	0.0	4	0.0784	-9.718	0	0.0353	119.321	3	0.26899999999999996
More Than Words	69	334106	0.46799999999999997	0.615	0.129	0.0	6	0.114	-14.892000000000001	1	0.0286	91.76899999999999	4	0.249
Head Over Feet - Live/Unplugged Version	54	262560	0.0688	0.42100000000000004	0.7340000000000001	0.0	0	0.9740000000000001	-8.692	1	0.0511	168.77200000000002	4	0.34
All The Small Things	80	168000	0.0122	0.439	0.8909999999999999	0.0	0	0.547	-4.763999999999999	1	0.057	148.599	4	0.695
Black Hole Sun	16	318040	0.000336	0.35600000000000004	0.7170000000000001	0.00011999999999999999	6	0.0727	-8.488999999999999	1	0.0367	105.78	4	0.193
Slide	69	212066	0.00483	0.395	0.843	0.0	8	0.0404	-4.476	1	0.0374	112.42299999999999	4	0.48100000000000004
Crash into Me	68	316466	0.122	0.541	0.677	0.0191	4	0.0938	-10.764000000000001	1	0.0373	101.1	4	0.555
Santeria	24	183200	0.0223	0.6729999999999999	0.772	1.23e-06	1	0.141	-5.246	0	0.0427	90.35600000000001	4	0.585
Waterfalls	74	279506	0.311	0.77	0.505	7.4e-05	1	0.0777	-7.345	1	0.0828	171.798	4	0.757
No Diggity	81	304600	0.303	0.868	0.6459999999999999	0.0	1	0.284	-4.6739999999999995	0	0.28800000000000003	88.641	4	0.67
I Don't Want to Miss a Thing	78	298760	0.165	0.38299999999999995	0.662	0.0	2	0.248	-5.162000000000001	1	0.0333	121.154	4	0.138
She's so High	73	224693	0.2	0.537	0.84	2.15e-06	9	0.0998	-4.626	1	0.0363	124.26899999999999	4	0.21100000000000002
When You Say Nothing At All	63	261120	0.7140000000000001	0.509	0.242	0.000365	3	0.127	-13.353	1	0.0291	169.642	4	0.44799999999999995
I Don't Want to Wait - Remastered Version	54	318773	0.315	0.391	0.514	5.87e-06	11	0.0567	-6.398	1	0.0447	177.872	4	0.43700000000000006
Sex & Candy	70	173493	0.23800000000000002	0.67	0.5579999999999999	0.0	2	0.106	-9.158999999999999	1	0.0251	80.51100000000001	4	0.63
Where Is My Mind?	68	231666	0.0177	0.508	0.597	0.0008560000000000001	4	0.091	-8.062999999999999	1	0.0396	81.98200000000001	4	0.185
Lovefool - Radio Edit	75	193893	0.0646	0.64	0.602	0.0	9	0.375	-7.902	1	0.0299	111.87	4	0.951
Kind & Generous	59	241013	0.35	0.593	0.611	0.5329999999999999	3	0.605	-6.773	1	0.0504	93.171	4	0.473
Karma Police	16	264066	0.0626	0.36	0.505	9.22e-05	7	0.172	-9.129	1	0.026000000000000002	74.807	4	0.317
Alive	15	341160	0.00636	0.325	0.83	9.86e-06	2	0.255	-7.615	1	0.0415	74.992	4	0.56
Stellar - acoustic	49	195973	0.519	0.40299999999999997	0.498	0.0	9	0.267	-6.888	1	0.0332	128.192	4	0.35100000000000003
Kryptonite	79	233933	0.006640000000000001	0.545	0.865	1.12e-05	11	0.168	-5.707999999999999	0	0.0286	99.01	4	0.5429999999999999
All For You	66	218706	0.0399	0.631	0.7559999999999999	4.3700000000000005e-05	8	0.0924	-6.377999999999999	1	0.0376	137.039	4	0.6709999999999999
Motorcycle Drive By	58	262626	0.0127	0.42200000000000004	0.5770000000000001	0.0008609999999999999	0	0.0848	-9.292	1	0.0263	122.506	4	0.615
All Apologies	10	157733	0.91	0.743	0.0262	0.0241	4	0.0878	-27.691	1	0.0363	100.053	4	0.33299999999999996
Foolish Games	62	340666	0.9440000000000001	0.298	0.0735	0.000401	5	0.0976	-16.472	1	0.0378	131.045	4	0.174
Where Have All the Cowboys Gone ? - Remastered Version	52	266320	0.11900000000000001	0.68	0.723	7.69e-06	6	0.359	-5.598	0	0.0439	129.012	4	0.6759999999999999
Because The Night [MTV Unplugged Version]	61	223373	0.26	0.408	0.79	0.00027	11	0.765	-8.138	0	0.10300000000000001	122.624	4	0.34700000000000003
Both Hands	51	218800	0.89	0.77	0.115	5.85e-06	7	0.105	-19.668	1	0.0632	138.966	4	0.353
Save Me	55	274493	0.604	0.616	0.34600000000000003	0.00232	10	0.0914	-10.437999999999999	1	0.0304	143.351	4	0.344
You Learn - Live/Unplugged Version	62	261973	0.0639	0.308	0.7809999999999999	1.1599999999999999e-05	0	0.978	-7.0520000000000005	1	0.0746	166.93099999999998	4	0.28300000000000003
Three Marlenas	56	299440	0.0154	0.619	0.584	2.47e-05	8	0.0873	-10.742	1	0.0255	107.28	4	0.5770000000000001
The Times They Are A-Changin' - Live at Sony Music Studios, New York, NY - November 1994	49	348560	0.63	0.39299999999999996	0.41600000000000004	0.007909999999999999	9	0.986	-13.243	1	0.0401	163.60399999999998	3	0.512
Sweet Child O' Mine	52	234133	0.0867	0.5920000000000001	0.865	3.53e-06	7	0.10300000000000001	-3.1830000000000003	1	0.0282	124.27799999999999	4	0.659
Breathe - Remastered Version	54	247066	0.122	0.506	0.563	0.0	7	0.302	-6.881	1	0.0284	137.17700000000002	4	0.24600000000000002
She Talks To Angels - Acoustic Bonus Version	46	379360	0.391	0.47700000000000004	0.456	0.0	4	0.141	-7.726	1	0.0349	144.71	3	0.337
Cowboy Take Me Away	66	287266	0.365	0.467	0.622	0.00527	6	0.0982	-7.255	1	0.031	164.418	4	0.455
California Stars	57	298533	0.42200000000000004	0.622	0.736	1.18e-05	9	0.0829	-9.229	1	0.0292	110.24	4	0.723
Annabelle	42	243866	0.8959999999999999	0.575	0.20199999999999999	0.00528	9	0.139	-11.925999999999998	0	0.0317	149.509	4	0.284
In the Aeroplane Over the Sea	65	202346	0.395	0.275	0.7140000000000001	0.0	7	0.115	-5.124	1	0.0328	94.08200000000001	3	0.242
Semi-Charmed Life	76	268360	0.008320000000000001	0.64	0.8640000000000001	0.0	7	0.12300000000000001	-6.5760000000000005	1	0.0315	102.02600000000001	4	0.7
Mr. Jones	78	272506	0.21100000000000002	0.581	0.8170000000000001	1.42e-06	0	0.24600000000000002	-6.542000000000001	1	0.0382	141.607	4	0.779
Two Princes	74	256733	0.00162	0.5429999999999999	0.912	2.1000000000000002e-06	7	0.0565	-10.71	1	0.0601	103.73100000000001	4	0.836
Closing Time	75	273533	0.0237	0.486	0.867	1.66e-06	7	0.155	-5.483	1	0.0295	92.757	4	0.281
Save Tonight	68	239226	9.240000000000001e-05	0.547	0.693	5.4600000000000006e-05	0	0.113	-8.786	1	0.0353	119.56700000000001	4	0.583
Push	72	238666	0.0067	0.42	0.672	0.0	6	0.10800000000000001	-7.902	1	0.027000000000000003	168.019	4	0.47600000000000003
One Headlight	72	312587	0.00106	0.701	0.564	0.00277	2	0.0657	-9.039	1	0.0294	107.53299999999999	4	0.723
Hey Jealousy	63	236066	0.00117	0.46399999999999997	0.785	1.46e-06	6	0.32799999999999996	-7.42	0	0.0436	153.005	4	0.528
I'm Gonna Be (500 Miles)	77	219466	0.151	0.851	0.551	0.0	4	0.0827	-5.1770000000000005	1	0.0396	131.922	4	0.807
Good	63	185093	0.00037200000000000004	0.615	0.657	0.0204	7	0.132	-6.872999999999999	1	0.028999999999999998	109.95	4	0.792
If You Could Only See	57	263280	0.00131	0.41700000000000004	0.946	0.0	10	0.154	-4.056	0	0.0507	95.245	4	0.517
You Get What You Give	75	300773	0.171	0.618	0.8959999999999999	0.0	2	0.0875	-5.357	1	0.0307	113.961	4	0.711
Lump	70	134200	0.00468	0.499	0.873	0.0	6	0.165	-3.9019999999999997	1	0.0386	142.726	4	0.8640000000000001
Someday - Remastered	63	243333	0.0108	0.743	0.67	0.0702	1	0.22	-4.547	0	0.0293	110.83200000000001	4	0.934
All I Want	60	196333	0.0558	0.6	0.8109999999999999	6.82e-06	5	0.109	-7.693	1	0.0788	124.303	4	0.622
Flagpole Sitta	64	217266	0.0018399999999999998	0.35100000000000003	0.899	0.00011599999999999999	7	0.284	-4.119	1	0.0432	145.015	4	0.508
Laid	57	156866	0.0196	0.47700000000000004	0.965	0.000126	0	0.138	-5.735	1	0.0361	116.251	4	0.642
Selling The Drama	54	205413	0.00913	0.444	0.904	0.00011100000000000001	6	0.145	-6.733	1	0.0633	124.25299999999999	4	0.341
My Own Worst Enemy	73	169026	0.0012900000000000001	0.494	0.946	0.0	4	0.39799999999999996	-2.7569999999999997	1	0.0637	103.40799999999999	4	0.741
In The Meantime	62	299506	0.083	0.26899999999999996	0.895	0.00266	9	0.153	-6.382000000000001	1	0.11800000000000001	168.479	4	0.16
Barely Breathing	61	254546	0.0281	0.48200000000000004	0.807	0.0	0	0.177	-6.976	1	0.0457	187.918	4	0.516
The Way	65	257093	0.154	0.653	0.8740000000000001	1.36e-05	6	0.307	-5.66	0	0.0341	120.84	4	0.902
Everything You Want	65	257066	0.0504	0.637	0.759	0.0	3	0.0642	-6.388999999999999	0	0.0305	93.898	4	0.741
Dyslexic Heart	51	271200	0.0391	0.637	0.902	3.57e-06	0	0.128	-5.064	1	0.0292	136.575	4	0.843
What's My Age Again?	34	148573	0.0133	0.39799999999999996	0.9540000000000001	0.000218	6	0.0891	-7.372999999999999	1	0.0715	157.766	4	0.433
No Rain	75	217106	0.619	0.389	0.47600000000000003	5.0900000000000004e-05	9	0.255	-9.342	1	0.0316	148.11700000000002	4	0.5660000000000001
Virtual Insanity - Remastered	55	229360	0.12300000000000001	0.659	0.9490000000000001	0.0	6	0.133	-4.6819999999999995	1	0.105	92.025	4	0.512
Got You (Where I Want You)	56	242453	0.000405	0.47	0.644	0.293	8	0.134	-6.721	1	0.0269	75.597	4	0.521
High	5	273933	0.0328	0.47100000000000003	0.7709999999999999	1.19e-06	2	0.0594	-6.172000000000001	1	0.0365	160.958	4	0.221
Who's Gonna Ride Your Wild Horses	15	316426	0.040999999999999995	0.436	0.682	0.000155	7	0.0712	-10.597999999999999	1	0.0384	132.66299999999998	4	0.41600000000000004
What's Up?	80	295493	0.16	0.561	0.555	0.0	11	0.114	-9.734	0	0.0287	134.369	4	0.49700000000000005
Shimmer - Single Version	65	213948	0.0019199999999999998	0.263	0.784	0.0	7	0.15	-6.513999999999999	1	0.054000000000000006	114.671	4	0.385
How Bizarre	61	224165	0.32299999999999995	0.785	0.6859999999999999	1.83e-06	0	0.5660000000000001	-7.747999999999999	1	0.0497	124.91799999999999	4	0.838
She's so High	73	224693	0.2	0.537	0.84	2.15e-06	9	0.0998	-4.626	1	0.0363	124.26899999999999	4	0.21100000000000002
Runaway Train	70	265866	0.0132	0.613	0.72	0.0	0	0.10400000000000001	-7.957000000000001	1	0.0425	117.34100000000001	4	0.561
Alright	73	180880	0.000479	0.467	0.958	0.19899999999999998	4	0.299	-4.808	0	0.0775	145.92	4	0.701
Bitter Sweet Symphony	32	358426	0.0415	0.389	0.889	0.0	9	0.46299999999999997	-6.546	1	0.0442	171.12099999999998	4	0.524
Don't Speak	66	262746	0.27399999999999997	0.499	0.7609999999999999	9.38e-06	5	0.13699999999999998	-5.436	0	0.0367	76.118	4	0.5820000000000001
Right Here Right Now	56	189293	0.0088	0.657	0.608	3.45e-06	2	0.10300000000000001	-13.565	1	0.0287	106.86200000000001	4	0.723
Crazy for This Girl	56	202026	0.000487	0.457	0.9259999999999999	5.6899999999999994e-05	0	0.0949	-5.461	1	0.038	93.964	4	0.41
One Week	56	169760	0.00854	0.7020000000000001	0.898	0.000154	9	0.0917	-6.002999999999999	1	0.0373	112.845	4	0.731
Sex & Candy	70	173493	0.23800000000000002	0.67	0.5579999999999999	0.0	2	0.106	-9.158999999999999	1	0.0251	80.51100000000001	4	0.63
Send Me On My Way	57	261706	0.15	0.493	0.775	5.73e-06	0	0.142	-6.492999999999999	1	0.0752	119.384	4	0.6859999999999999
Feed the Tree	47	209000	0.00325	0.547	0.718	0.672	0	0.0718	-8.309	1	0.0269	137.97799999999998	4	0.868
Why I'm Here	50	238093	0.00913	0.638	0.6659999999999999	0.000843	8	0.111	-7.056	0	0.0233	100.01	4	0.47
Beautiful Girl	52	207546	0.0187	0.675	0.6659999999999999	0.6920000000000001	11	0.11199999999999999	-6.067	1	0.027000000000000003	120.55799999999999	4	0.434
That Was A Crazy Game of Poker	53	522760	0.0323	0.529	0.665	1.11e-06	0	0.068	-8.658	1	0.0997	80.821	4	0.618
Losing My Religion	7	267760	0.122	0.667	0.877	0.0	9	0.124	-4.541	0	0.0291	125.416	4	0.8109999999999999
Unbelievable	11	209813	0.000341	0.637	0.8490000000000001	0.0386	1	0.141	-6.855	1	0.0362	104.074	4	0.9359999999999999
Little Black Backpack - Remastered	6	224939	0.000136	0.452	0.85	0.0	7	0.0988	-4.918	1	0.0503	118.1	4	0.324
Teenage Dirtbag	72	241840	0.36	0.617	0.84	8.85e-05	4	0.179	-4.063	1	0.0512	94.676	4	0.57
Come Out and Play	11	197800	0.0943	0.514	0.884	1.52e-06	7	0.0654	-3.765	1	0.151	158.262	4	0.898
All Star	83	200373	0.0319	0.731	0.861	0.0	11	0.0829	-5.881	1	0.0323	104.03399999999999	4	0.78
Absolutely (Story of a Girl) - Radio Mix	68	189333	0.000891	0.48100000000000004	0.94	0.0	7	0.0939	-5.204	1	0.066	96.493	4	0.66
Roll To Me	60	132306	0.41700000000000004	0.5660000000000001	0.804	0.0	6	0.11199999999999999	-5.7829999999999995	1	0.0364	149.989	4	0.858
Hey Leonardo (She Likes Me For Me)	4	208493	0.0437	0.637	0.846	0.0	1	0.105	-3.6630000000000003	1	0.0346	103.119	4	0.634
Inside Out	68	219466	0.114	0.483	0.818	0.0	11	0.36700000000000005	-7.666	1	0.0444	175.668	4	0.691
Blister in the Sun - 2002 Remastered Version	69	144333	0.21899999999999997	0.701	0.261	0.0	0	0.0821	-19.846	1	0.0938	97.042	4	0.89
Cannonball	8	215573	0.00971	0.498	0.685	0.775	3	0.365	-11.795	1	0.0394	112.49	4	0.765
Iris	79	289906	0.00133	0.29100000000000004	0.79	5.61e-06	11	0.0811	-5.683	0	0.0363	155.667	3	0.513
Into Your Arms	6	164466	0.0271	0.48	0.8909999999999999	3.24e-06	2	0.185	-5.001	1	0.0332	123.961	4	0.662
Mmm Mmm Mmm Mmm	59	235173	0.25	0.58	0.575	1.83e-05	3	0.0813	-7.72	1	0.0231	92.934	4	0.37
Santa Monica	68	191506	0.156	0.491	0.9420000000000001	0.0	7	0.36700000000000005	-5.332999999999999	1	0.132	100.446	4	0.387
It's The End Of The World As We Know It (And I Feel Fine)	67	246933	0.026000000000000002	0.38299999999999995	0.893	0.0	7	0.0251	-8.638	1	0.037000000000000005	205.544	4	0.8029999999999999
Shine	67	306040	0.294	0.54	0.423	0.0884	6	0.152	-8.799	1	0.0283	150.135	4	0.353
Run-Around	61	280093	0.0721	0.58	0.899	0.0	7	0.0942	-5.502999999999999	1	0.0818	152.311	4	0.847
Lullaby	52	329866	0.0211	0.626	0.731	0.00231	7	0.249	-8.0	1	0.0455	79.971	4	0.545
You Don't Know How It Feels	66	289440	0.11900000000000001	0.765	0.502	0.0011	9	0.171	-7.393	1	0.0321	144.204	4	0.836
All For You	66	218706	0.0399	0.631	0.7559999999999999	4.3700000000000005e-05	8	0.0924	-6.377999999999999	1	0.0376	137.039	4	0.6709999999999999
Linger	77	274706	0.0783	0.439	0.434	4.8700000000000005e-05	7	0.14	-14.918	1	0.0265	94.845	4	0.204
Ironic	60	225933	0.25	0.295	0.593	0.0	11	0.23600000000000002	-7.572	1	0.0555	85.48200000000001	4	0.37
Breakfast At Tiffany's	68	257373	0.12	0.628	0.8290000000000001	0.0	2	0.09699999999999999	-5.484	1	0.0293	110.37700000000001	4	0.503
Crash into Me	68	316466	0.122	0.541	0.677	0.0191	4	0.0938	-10.764000000000001	1	0.0373	101.1	4	0.555
Counting Blue Cars (Tell Me Your Thoughts On God)	60	291906	0.0105	0.461	0.802	2.18e-05	2	0.253	-4.279	1	0.028999999999999998	100.179	4	0.384
One Man Army	49	202293	0.0273	0.406	0.888	0.0	6	0.0848	-4.204	1	0.131	159.386	4	0.5920000000000001
Lovefool - Radio Edit	75	193893	0.0646	0.64	0.602	0.0	9	0.375	-7.902	1	0.0299	111.87	4	0.951
Stupid Girl	59	258133	0.00336	0.588	0.804	0.00172	11	0.0358	-4.006	1	0.0333	120.015	4	0.736
The Freshmen	65	269466	0.0757	0.5710000000000001	0.505	1.04e-05	1	0.109	-9.312000000000001	0	0.0238	99.56200000000001	4	0.276
Glycerine	15	266493	0.0365	0.447	0.337	0.00124	5	0.0945	-11.402000000000001	1	0.0325	114.42200000000001	4	0.0827
The Distance	63	179600	0.0095	0.456	0.752	0.00145	11	0.0573	-8.121	0	0.09	183.56900000000002	4	0.897
The Impression That I Get	66	194760	0.0908	0.425	0.9359999999999999	0.00469	4	0.201	-5.354	1	0.145	182.31799999999998	4	0.665
Far Behind	55	299733	0.00187	0.552	0.645	1.38e-06	7	0.0424	-6.595	1	0.0268	89.51799999999999	4	0.588
Buddy Holly	72	159586	0.00611	0.535	0.9309999999999999	7.26e-05	8	0.0887	-4.012	1	0.0451	120.958	4	0.825
What I Got	20	171066	0.0172	0.795	0.706	0.000384	7	0.326	-7.494	1	0.10099999999999999	95.59299999999999	4	0.623
Wonderwall - Remastered	75	258732	0.000453	0.37200000000000005	0.865	0.0	2	0.23399999999999999	-4.918	1	0.0381	174.53	4	0.478
Kiss Me	24	204753	0.11599999999999999	0.529	0.741	1.23e-06	3	0.0736	-5.6610000000000005	1	0.0268	100.00399999999999	4	0.455
Closer to Fine	55	241600	0.368	0.54	0.677	0.0	9	0.22399999999999998	-6.349	1	0.0286	98.339	4	0.748
Life Is A Highway	65	266560	0.0681	0.6829999999999999	0.7509999999999999	8.36e-06	5	0.248	-10.184	1	0.0346	103.036	4	0.841
Fade Into You	72	295600	0.245	0.42	0.33	0.000679	9	0.0677	-13.925	1	0.0275	157.143	3	0.175
New Age Girl	0	199087	0.105	0.632	0.6459999999999999	0.0	2	0.0454	-7.2	1	0.0519	137.933	4	0.777
Friday I'm In Love	66	214400	0.0009720000000000001	0.526	0.762	0.00011599999999999999	0	0.33799999999999997	-12.437000000000001	0	0.0342	136.203	4	0.505
High And Dry	74	257480	0.0718	0.418	0.38299999999999995	0.0177	4	0.0896	-11.782	1	0.0257	87.773	4	0.35200000000000004
Loser	70	235000	0.0341	0.66	0.627	9.640000000000001e-05	6	0.385	-10.397	0	0.124	85.44	4	0.789
She Don't Use Jelly	58	222278	0.207	0.33	0.556	4.39e-05	7	0.315	-11.494000000000002	1	0.0796	173.828	4	0.506
Everything About You	47	255160	0.00878	0.494	0.8170000000000001	2.26e-06	1	0.0958	-8.408999999999999	1	0.0516	122.671	4	0.755
Everything Falls Apart	49	234133	0.0465	0.573	0.818	0.0	4	0.111	-5.157	1	0.0471	128.987	4	0.789
Freak Of The Week	45	200640	0.000543	0.618	0.82	0.0	11	0.546	-4.593	0	0.0577	130.709	4	0.51
Better Days (And The Bottom Drops Out)	54	207026	0.17300000000000001	0.758	0.8959999999999999	3.18e-05	9	0.136	-3.3110000000000004	1	0.0501	94.911	4	0.797
Standing Outside a Broken Phone Booth with Money in My Hand	55	336800	0.136	0.725	0.614	0.792	0	0.062	-7.015	1	0.0409	95.039	4	0.429
Bound For The Floor	55	223213	0.00011399999999999999	0.621	0.495	0.00126	6	0.0592	-7.492000000000001	1	0.0618	119.20700000000001	4	0.638
Smells Like Teen Spirit	77	301920	2.8600000000000004e-05	0.516	0.9059999999999999	0.000101	1	0.105	-4.525	1	0.0658	116.775	4	0.728
Wonderwall - Remastered	75	258732	0.000453	0.37200000000000005	0.865	0.0	2	0.23399999999999999	-4.918	1	0.0381	174.53	4	0.478
Basket Case	81	181533	0.00293	0.442	0.943	8.71e-06	3	0.091	-3.205	1	0.0602	85.064	4	0.7809999999999999
Zombie	82	306410	0.0163	0.299	0.613	0.00359	7	0.368	-9.012	1	0.0347	166.96	4	0.306
Are You Gonna Go My Way	75	211933	0.00165	0.619	0.67	0.0109	11	0.331	-10.319	0	0.0353	129.267	4	0.777
All Star	41	200373	0.0395	0.731	0.867	0.0	11	0.0861	-5.881	1	0.032	104.01899999999999	4	0.7759999999999999
Come As You Are	74	218920	0.000182	0.505	0.825	0.0009480000000000001	4	0.0855	-5.721	0	0.0401	119.98700000000001	4	0.541
Self Esteem	71	257826	0.0204	0.488	0.862	0.0	0	0.359	-7.595	1	0.0476	104.56	4	0.706
Losing My Religion	20	268933	0.0943	0.7	0.6859999999999999	1.93e-06	9	0.0847	-10.338	0	0.0279	125.412	4	0.815
Under The Bridge	83	264306	0.0576	0.5589999999999999	0.345	0.000105	4	0.141	-13.495999999999999	1	0.0459	84.581	4	0.45799999999999996
Song 2 - 2012 Remastered Version	77	121160	0.0017800000000000001	0.674	0.789	0.0071	8	0.0754	-6.903	1	0.0676	129.804	4	0.9179999999999999
Bitter Sweet Symphony	32	358426	0.0415	0.389	0.889	0.0	9	0.46299999999999997	-6.546	1	0.0442	171.12099999999998	4	0.524
Creep	24	235666	0.00563	0.532	0.344	0.00047300000000000006	7	0.115	-13.057	1	0.035	91.834	4	0.126
Nothing Else Matters	29	388733	0.0505	0.5579999999999999	0.364	5.02e-06	4	0.0753	-11.258	0	0.0265	142.171	3	0.17
The Kids Aren't Alright	39	180160	0.00594	0.527	0.941	2.8899999999999998e-05	1	0.0641	-4.213	1	0.0377	99.63600000000001	4	0.7929999999999999
All The Small Things	80	168000	0.0122	0.439	0.8909999999999999	0.0	0	0.547	-4.763999999999999	1	0.057	148.599	4	0.695
Don't Speak	39	263000	0.24	0.522	0.7070000000000001	2.0399999999999998e-05	5	0.156	-7.1129999999999995	0	0.0354	76.05	4	0.5720000000000001
Killing In The Name	79	313573	0.0266	0.466	0.833	0.0	7	0.0327	-4.215	1	0.304	88.785	4	0.6609999999999999
Closing Time	33	273533	0.0204	0.48100000000000004	0.865	1.24e-06	7	0.17	-5.497999999999999	1	0.0283	92.086	4	0.24100000000000002
Loser	70	235000	0.0341	0.66	0.627	9.640000000000001e-05	6	0.385	-10.397	0	0.124	85.44	4	0.789
Don't Look Back In Anger - Remastered	66	289559	0.0596	0.33299999999999996	0.922	2.05e-06	0	0.126	-4.087	1	0.0592	162.97799999999998	4	0.335
Everlong	78	250546	5.96e-05	0.41200000000000003	0.882	0.00031	11	0.0805	-5.54	0	0.0369	158.066	4	0.35600000000000004
1979 - Remastered 2012	76	266200	0.0166	0.765	0.7879999999999999	0.588	3	0.0513	-9.896	1	0.0332	126.87899999999999	4	0.9640000000000001
Drive	68	232533	0.0538	0.6509999999999999	0.7929999999999999	0.01	4	0.13699999999999998	-7.312	0	0.0338	90.573	4	0.682
November Rain	38	537506	0.0165	0.19699999999999998	0.629	0.27899999999999997	11	0.125	-9.291	1	0.03	79.495	4	0.221
Santeria	24	183200	0.0223	0.6729999999999999	0.772	1.23e-06	1	0.141	-5.246	0	0.0427	90.35600000000001	4	0.585
Black Hole Sun	78	318586	0.00020299999999999997	0.354	0.825	6.95e-05	6	0.0758	-5.325	1	0.0406	105.495	4	0.16
No Rain	75	217106	0.619	0.389	0.47600000000000003	5.0900000000000004e-05	9	0.255	-9.342	1	0.0316	148.11700000000002	4	0.5660000000000001
Alive	19	341160	0.00541	0.298	0.825	1.4599999999999999e-05	2	0.44	-8.052999999999999	1	0.0408	75.592	4	0.54
Semi-Charmed Life	76	268360	0.008320000000000001	0.64	0.8640000000000001	0.0	7	0.12300000000000001	-6.5760000000000005	1	0.0315	102.02600000000001	4	0.7
Hallelujah	74	413320	0.9209999999999999	0.33899999999999997	0.14300000000000002	0.0006360000000000001	0	0.37200000000000005	-10.78	1	0.0317	101.213	3	0.0948
Alright	73	180880	0.000479	0.467	0.958	0.19899999999999998	4	0.299	-4.808	0	0.0775	145.92	4	0.701
Say It Ain't So	74	256880	0.00328	0.635	0.435	6.78e-06	3	0.071	-7.521	1	0.031	76.098	4	0.45899999999999996
Sabotage	73	178440	0.032	0.324	0.938	0.0321	6	0.0961	-7.332000000000001	0	0.102	168.13099999999997	4	0.5429999999999999
Bullet With Butterfly Wings	18	257706	5.01e-05	0.389	0.705	0.86	10	0.09	-10.331	0	0.0553	122.154	4	0.555
Interstate Love Song	73	193613	0.000552	0.214	0.9470000000000001	0.00352	4	0.23800000000000002	-5.053	1	0.0507	170.61599999999999	4	0.483
Every You Every Me	69	213800	2.7000000000000002e-05	0.478	0.9229999999999999	0.7190000000000001	10	0.325	-7.547000000000001	1	0.0569	133.134	4	0.165
Lump	70	134200	0.00468	0.499	0.873	0.0	6	0.165	-3.9019999999999997	1	0.0386	142.726	4	0.8640000000000001
Glycerine - Remastered	28	266493	0.0325	0.42700000000000005	0.337	0.00215	5	0.0872	-11.38	1	0.0324	114.075	4	0.0849
Epic	69	293653	0.0222	0.358	0.893	0.0524	4	0.126	-7.486000000000001	0	0.12	174.238	4	0.262
Celebrity Skin	26	162493	1.3500000000000001e-05	0.44299999999999995	0.8959999999999999	0.000101	9	0.369	-6.162999999999999	1	0.0457	134.145	4	0.733
Closer	69	373306	0.000365	0.5589999999999999	0.725	0.5529999999999999	10	0.11199999999999999	-8.631	0	0.0426	90.012	4	0.501
The Distance	63	179600	0.0095	0.456	0.752	0.00145	11	0.0573	-8.121	0	0.09	183.56900000000002	4	0.897
Stupid Girl	59	258133	0.00336	0.588	0.804	0.00172	11	0.0358	-4.006	1	0.0333	120.015	4	0.736
Hedonism - Just Because You Feel Good	62	207360	0.0874	0.563	0.536	0.000105	10	0.16399999999999998	-9.488	1	0.0286	81.094	4	0.312
Would?	72	206773	0.000332	0.305	0.8320000000000001	2.4e-05	6	0.091	-7.981	1	0.0398	100.677	4	0.585
Hunger Strike - 25th Anniversary Mix	63	246266	0.0249	0.384	0.733	2.61e-05	7	0.114	-6.522	1	0.0318	137.834	4	0.314
Tomorrow - Remastered	67	266280	0.0006580000000000001	0.292	0.7140000000000001	0.000109	2	0.102	-4.919	1	0.0316	151.412	3	0.462
Cannonball	68	213693	0.00915	0.502	0.758	0.7829999999999999	3	0.284	-9.76	1	0.0407	112.508	4	0.7290000000000001
Popular	61	220586	0.007509999999999999	0.444	0.884	8.94e-05	7	0.11599999999999999	-6.104	1	0.11900000000000001	94.82	4	0.29600000000000004
9 to 5	75	162466	0.41600000000000004	0.5539999999999999	0.7829999999999999	1.54e-06	6	0.631	-5.852	1	0.0457	105.39	4	0.813
All I Am	87	218868	0.0445	0.74	0.669	0.0	0	0.184	-5.199	1	0.0373	122.007	4	0.536
Save Tonight	40	242733	9.44e-05	0.545	0.6990000000000001	5.79e-05	0	0.12	-8.76	1	0.0338	119.589	4	0.6
Heart to Love	59	197666	0.0423	0.518	0.73	0.000788	0	0.11	-6.232	0	0.040999999999999995	98.96600000000001	4	0.591
Everywhere	31	222733	0.218	0.69	0.54	0.00657	4	0.115	-10.515999999999998	1	0.0317	114.846	4	0.764
Guiding Light	73	217633	0.0632	0.5539999999999999	0.667	1.4300000000000002e-05	7	0.0686	-9.343	1	0.0439	100.01700000000001	4	0.281
In the Morning	55	152520	0.0252	0.644	0.777	0.0	6	0.0554	-6.165	0	0.0284	126.257	4	0.966
breathin	94	198160	0.0211	0.568	0.6559999999999999	1.3699999999999998e-05	8	0.213	-5.412999999999999	1	0.0433	100.04899999999999	4	0.364
I'm Yours	86	242186	0.595	0.6859999999999999	0.457	0.0	11	0.105	-8.322000000000001	1	0.0468	150.953	4	0.718
Send My Love (To Your New Lover)	75	223080	0.0415	0.69	0.524	3.16e-06	6	0.17	-8.39	0	0.10300000000000001	164.023	4	0.562
Fake Friends	67	174774	0.00418	0.629	0.596	0.0	0	0.28600000000000003	-4.44	1	0.193	172.032	4	0.649
Down Under	76	220866	0.0485	0.746	0.79	0.0261	11	0.0534	-4.7	0	0.0257	107.23100000000001	4	0.8909999999999999
Love Someone	87	205463	0.161	0.55	0.415	0.0	9	0.10800000000000001	-6.557	0	0.052000000000000005	172.065	4	0.27399999999999997
Let You Love Me	90	190000	0.28800000000000003	0.531	0.8540000000000001	0.0	10	0.0773	-3.1489999999999996	1	0.198	94.419	4	0.456
Superstition - Single Version	67	244826	0.0179	0.647	0.742	0.000594	8	0.046	-8.788	1	0.0953	100.645	4	0.868
Head Held High	68	214880	0.00818	0.527	0.941	2.37e-06	6	0.397	-3.3760000000000003	1	0.0551	94.056	4	0.44
Are You Ready For Love - '79 Version Radio Edit	60	210500	0.266	0.8059999999999999	0.74	0.00237	2	0.13699999999999998	-4.695	1	0.0313	116.507	4	0.7390000000000001
The Way I Am	83	186080	0.314	0.755	0.769	2.38e-06	10	0.0628	-5.6579999999999995	0	0.18600000000000003	114.96600000000001	4	0.642
Breakfast At Tiffany's	70	257186	0.113	0.624	0.826	0.0	2	0.0938	-5.534	1	0.0287	110.37200000000001	4	0.526
Out Of Our Heads	59	173071	0.0242	0.672	0.953	0.0	10	0.0526	-2.82	1	0.105	117.045	4	0.633
Drift Away - Single Version	20	230893	0.336	0.469	0.415	0.0	11	0.46299999999999997	-9.509	1	0.0404	76.53399999999999	4	0.611
You Make My Dreams	79	190626	0.23399999999999999	0.7509999999999999	0.501	0.11199999999999999	5	0.0467	-12.151	1	0.0552	167.058	4	0.902
Shotgun	93	201287	0.28600000000000003	0.672	0.735	0.0	5	0.242	-4.7330000000000005	1	0.0457	115.741	4	0.754
Who Knew	66	208493	0.00462	0.688	0.733	0.0	9	0.0756	-4.569	1	0.0274	140.004	4	0.45899999999999996
How Can I Forget	75	177140	0.69	0.7959999999999999	0.53	0.0	8	0.0646	-5.9670000000000005	1	0.0558	105.031	4	0.754
Our House	67	179760	0.8959999999999999	0.593	0.205	5.4600000000000006e-05	9	0.11900000000000001	-14.600999999999999	1	0.0479	140.279	4	0.377
Love You Anymore	72	182587	0.892	0.691	0.271	0.0	6	0.109	-7.582999999999999	1	0.0335	89.99	4	0.5479999999999999
Keeping Your Head Up	64	208395	0.156	0.599	0.78	0.0	11	0.18899999999999997	-5.033	1	0.0527	122.07700000000001	4	0.529
Four Leaf Clover - Edit	62	191726	0.00461	0.46	0.965	7.020000000000001e-05	7	0.276	-3.011	1	0.0555	147.278	4	0.81
22	32	232120	0.00274	0.662	0.736	0.0008439999999999999	7	0.0464	-6.511	1	0.0374	104.00299999999999	4	0.674
Back Again	66	176960	0.00205	0.634	0.865	1.25e-06	9	0.307	-4.363	0	0.0367	112.021	4	0.879
All This Love	74	193597	0.168	0.621	0.524	0.0	5	0.0925	-7.056	1	0.0248	97.456	3	0.434
L.I.F.E.G.O.E.S.O.N.	19	226946	0.205	0.608	0.745	0.0	4	0.342	-5.82	1	0.0354	82.00299999999999	4	0.595
Thursday	73	216239	0.452	0.603	0.5539999999999999	0.0	2	0.0545	-4.381	1	0.0646	111.98899999999999	4	0.354
The Way It Is	70	297853	0.607	0.5820000000000001	0.6890000000000001	0.0571	7	0.145	-12.203	1	0.0277	111.166	4	0.531
Little Bit Of Lovin'	58	393960	0.593	0.509	0.5820000000000001	0.000811	10	0.0996	-7.172000000000001	1	0.0333	92.044	4	0.552
I Want You Back	41	176333	0.29	0.639	0.5479999999999999	9.68e-05	8	0.366	-13.534	1	0.0394	98.359	4	0.887
Hand In My Pocket - 2015 Remastered	67	222013	0.135	0.657	0.655	0.00303	0	0.102	-8.3	1	0.0248	92.259	4	0.6679999999999999
Glow	41	230694	0.0612	0.5760000000000001	0.795	0.0	0	0.14	-4.87	1	0.0346	123.071	4	0.42700000000000005
Three Little Birds	39	180266	0.0111	0.8140000000000001	0.48200000000000004	1.57e-06	9	0.0476	-10.493	1	0.0588	148.404	4	0.615
Light On	69	233880	0.201	0.657	0.569	1.3800000000000002e-05	2	0.126	-6.287000000000001	1	0.0542	102.054	4	0.39899999999999997
Cut Loose	51	162003	0.0022600000000000003	0.716	0.6609999999999999	0.000136	7	0.109	-7.032	1	0.0486	102.009	4	0.6629999999999999
Break My Stride	62	180240	0.2	0.9009999999999999	0.654	0.0	10	0.165	-10.15	1	0.0655	110.131	4	0.7809999999999999
After All	55	276333	0.035	0.534	0.893	1.76e-05	9	0.134	-6.311	0	0.0329	153.965	4	0.33799999999999997
September	63	216346	0.174	0.6890000000000001	0.912	0.00024300000000000002	9	0.298	-3.673	1	0.0302	125.94	4	0.982
Keep On Walking	50	227299	0.504	0.7290000000000001	0.575	1.18e-05	6	0.10400000000000001	-9.11	0	0.138	172.012	4	0.924
Loyal	60	220080	0.22399999999999998	0.649	0.5760000000000001	0.0	1	0.445	-5.936	0	0.0449	107.98899999999999	4	0.311
You To Me Are Everything	52	213174	0.28600000000000003	0.5529999999999999	0.825	0.0	0	0.314	-4.328	1	0.0603	101.65700000000001	4	0.897
BIG LOVE	73	277173	0.0488	0.759	0.455	0.0134	7	0.25	-10.319	1	0.0457	92.02	4	0.134
Long Train Runnin'	72	207266	0.0916	0.575	0.912	0.0021100000000000003	7	0.0562	-7.275	0	0.0393	117.399	4	0.843
Run To Me	56	199000	0.272	0.6609999999999999	0.602	0.0	7	0.079	-5.934	0	0.0275	110.045	4	0.433
Dreams	67	223533	0.16899999999999998	0.7490000000000001	0.461	0.0	9	0.0681	-13.652000000000001	1	0.0362	98.78299999999999	4	0.5660000000000001
Want You	58	165228	0.16699999999999998	0.498	0.9079999999999999	0.00023500000000000002	0	0.281	-5.005	1	0.0416	153.576	4	0.535
Waiting On the World to Change	76	201173	0.159	0.5770000000000001	0.7559999999999999	0.00023199999999999997	2	0.249	-5.82	1	0.115	176.75	4	0.6629999999999999
A Lifetime to Repair - Edit	54	197280	0.22	0.645	0.6990000000000001	1.89e-06	9	0.314	-3.573	1	0.0731	114.965	4	0.743
Everyday Is A Winding Road	21	256826	0.0393	0.598	0.6679999999999999	4.68e-05	6	0.21899999999999997	-8.312000000000001	1	0.0408	112.928	4	0.733
Coming Back to You	51	186040	0.423	0.6829999999999999	0.787	0.0	9	0.0864	-4.099	1	0.0291	96.99700000000001	4	0.502
Last Call	48	216346	0.191	0.6579999999999999	0.72	0.0	5	0.35600000000000004	-6.075	1	0.0298	140.864	4	0.5479999999999999
Payphone	77	231173	0.0188	0.743	0.752	0.0	4	0.287	-4.813	1	0.0414	110.015	4	0.545
Love Wins	71	228640	0.0112	0.523	0.865	0.0	7	0.153	-4.697	1	0.0989	135.115	4	0.325
Never Forget You	67	192213	0.0167	0.569	0.6920000000000001	3.78e-05	9	0.126	-4.683	1	0.0323	141.632	4	0.737
Can't Move On	58	197093	0.0526	0.769	0.721	2.54e-06	0	0.27	-6.412999999999999	1	0.0946	102.999	4	0.667
Kiss Me	79	208680	0.023	0.526	0.7490000000000001	1.76e-06	3	0.0692	-6.9639999999999995	1	0.0283	99.98200000000001	4	0.42100000000000004
Easy	58	184141	0.355	0.847	0.703	3.9500000000000005e-05	6	0.0938	-4.434	1	0.0746	112.045	4	0.777
Dance	54	184880	0.00292	0.57	0.8959999999999999	0.0	5	0.11	-2.926	1	0.0381	110.986	4	0.622
Everybody's Changing	72	215880	0.0014	0.517	0.8390000000000001	0.000365	0	0.10800000000000001	-3.5210000000000004	1	0.0287	94.016	4	0.41600000000000004
On My Own	53	205333	0.0727	0.687	0.677	0.0	7	0.145	-6.2989999999999995	1	0.0357	100.98	4	0.364
Never Know	49	165613	0.255	0.611	0.8490000000000001	0.0	2	0.124	-3.7	1	0.174	101.874	4	0.528
How Long Will This Last? - Single Mix	61	203208	0.0252	0.544	0.865	0.0	8	0.363	-3.2969999999999997	0	0.0389	133.997	4	0.748
Make You Smile	57	212259	0.00337	0.787	0.846	0.00193	9	0.6679999999999999	-6.332999999999999	1	0.0436	129.023	4	0.506
Smile	68	196893	0.00143	0.632	0.639	0.0	5	0.221	-5.938	1	0.0259	95.506	4	0.733
Woman Of The World	58	213160	0.006999999999999999	0.73	0.518	6.15e-06	2	0.136	-10.98	1	0.0324	130.041	4	0.149
Love Is You	52	194946	0.0964	0.669	0.643	3.76e-05	9	0.0867	-8.658	0	0.0465	121.318	4	0.9590000000000001
Rock the Boat	62	202573	0.257	0.597	0.581	0.0	3	0.105	-9.72	1	0.0449	107.20200000000001	4	0.885
Polaroid	81	193377	0.293	0.652	0.897	0.0	7	0.0722	-4.481	0	0.036000000000000004	114.03299999999999	4	0.475
If You Wanna Love Somebody - Single Version	68	234704	0.0207	0.5529999999999999	0.752	0.0	6	0.105	-5.29	1	0.0302	103.13600000000001	4	0.47
Sidestep	48	198383	0.272	0.6629999999999999	0.6970000000000001	0.00886	0	0.153	-5.502999999999999	1	0.0508	180.035	4	0.873
Perfect	55	164101	0.0244	0.77	0.6759999999999999	0.0	6	0.10300000000000001	-7.223	1	0.0369	108.944	4	0.606
Do You Wanna Party	56	201960	0.12300000000000001	0.794	0.8440000000000001	3.16e-06	11	0.0988	-3.222	1	0.0904	119.98899999999999	4	0.794
Moves (feat. Snoop Dogg)	75	165106	0.113	0.598	0.8909999999999999	0.0	9	0.168	-3.458	0	0.262	202.03900000000002	4	0.9420000000000001
ZEZE (feat. Travis Scott & Offset)	91	225199	0.071	0.826	0.615	0.0	8	0.0965	-7.979	0	0.21899999999999997	98.056	4	0.5429999999999999
6 Figures	55	200000	0.0061	0.885	0.737	0.0	1	0.5920000000000001	-6.468	1	0.0677	89.977	4	0.496
PASS OUT (feat. 21 Savage)	85	224903	0.0403	0.917	0.7859999999999999	0.0	11	0.195	-4.921	0	0.20800000000000002	143.03799999999998	4	0.441
Never Recover (Lil Baby & Gunna, Drake)	89	194732	0.0716	0.757	0.69	0.0	1	0.192	-5.327000000000001	0	0.282	132.064	4	0.914
REEL IT IN	87	121346	0.073	0.754	0.342	0.0	10	0.193	-8.677	0	0.0991	128.981	4	0.423
Best Years	60	287272	0.0618	0.8859999999999999	0.57	0.0	6	0.0586	-7.353	0	0.171	132.001	4	0.5379999999999999
Mo Bamba	90	180897	0.268	0.738	0.629	0.00114	6	0.163	-4.882	0	0.0495	146.067	4	0.319
Killshot	91	253579	0.0989	0.892	0.6509999999999999	0.0	0	0.371	-8.645	0	0.37799999999999995	105.814	4	0.599
Blessings	53	161832	0.0827	0.8009999999999999	0.5670000000000001	2.71e-05	8	0.099	-8.097999999999999	1	0.214	135.06	4	0.518
Mona Lisa (feat. Kendrick Lamar)	92	324189	0.371	0.855	0.6940000000000001	0.0	2	0.109	-4.393	1	0.16899999999999998	122.07799999999999	4	0.49
I Love It (& Lil Pump)	99	127946	0.0114	0.9009999999999999	0.522	0.0	2	0.259	-8.304	1	0.33	104.053	4	0.32899999999999996
Falling Down	97	196400	0.0175	0.669	0.574	0.00294	4	0.146	-6.442	0	0.0286	120.01299999999999	4	0.273
ICONIC (ft. Jaden Smith)	80	298133	0.00606	0.39	0.779	0.0	1	0.29100000000000004	-5.612	1	0.243	175.89	4	0.213
FLIP THE SWITCH (feat. Drake)	81	156195	0.129	0.853	0.637	0.0	3	0.267	-5.9239999999999995	0	0.331	86.04799999999999	4	0.496
Transformer (feat. Nicki Minaj)	0	196333	0.00151	0.753	0.616	7.1e-06	2	0.29100000000000004	-7.34	1	0.165	156.83	4	0.287
Dip	82	127200	0.0152	0.877	0.562	0.0	9	0.0933	-7.096	1	0.26	99.977	4	0.376
STOOPID	90	152000	0.13	0.733	0.63	0.0	11	0.162	-4.296	1	0.395	149.989	4	0.8320000000000001
YOSEMITE	88	150043	0.28300000000000003	0.785	0.5539999999999999	3.4e-06	0	0.11599999999999999	-6.571000000000001	1	0.0409	128.047	4	0.14400000000000002
Showoff	53	253000	0.40299999999999997	0.642	0.703	1.2e-05	10	0.086	-6.9270000000000005	1	0.0845	133.968	4	0.304
If I'm Lyin, I'm Flyin	83	130929	0.1	0.715	0.617	3.62e-06	11	0.18600000000000003	-5.558	0	0.242	176.108	4	0.289
No Stylist	91	192172	0.0215	0.765	0.7040000000000001	0.0	5	0.22699999999999998	-4.5889999999999995	0	0.127	147.055	4	0.498
Noticed	91	165000	0.462	0.6990000000000001	0.5579999999999999	0.0	11	0.11599999999999999	-7.622000000000001	1	0.0603	79.992	4	0.493
Wake Up in the Sky	92	204664	0.00381	0.8	0.578	0.0	4	0.359	-5.144	0	0.0485	143.01	4	0.36700000000000005
Let It Fly (feat. Travis Scott)	88	186872	0.0414	0.902	0.8190000000000001	0.0	1	0.106	-3.321	1	0.317	89.0	4	0.746
Leave Me Alone	88	195637	0.107	0.792	0.743	0.0	7	0.183	-2.806	1	0.0851	150.024	4	0.742
Bandit	56	169466	0.0556	0.8	0.695	0.0	0	0.0542	-8.215	1	0.092	85.006	4	0.515
Drip Too Hard	91	145603	0.0945	0.9	0.653	0.0	1	0.528	-6.962000000000001	0	0.289	112.50299999999999	4	0.39899999999999997
Multi Millionaire (feat. Lil Uzi Vert)	81	170958	0.0263	0.8540000000000001	0.8170000000000001	0.0	1	0.16899999999999998	-3.833	1	0.10099999999999999	145.976	4	0.7040000000000001
Praise The Lord (Da Shine)	91	205040	0.0609	0.85	0.569	0.0816	5	0.1	-8.152000000000001	0	0.136	80.02	4	0.294
Backin' It Up (feat. Cardi B)	78	190466	0.0886	0.7959999999999999	0.68	0.0	10	0.268	-4.853	0	0.353	164.93200000000002	4	0.565
High (feat. Elton John)	81	195160	0.223	0.759	0.498	5.8399999999999997e-05	10	0.406	-10.615	1	0.0776	126.97200000000001	4	0.244
SICKO MODE	97	312820	0.00513	0.8340000000000001	0.73	0.0	8	0.124	-3.714	1	0.222	155.00799999999998	4	0.446
Lucky You (feat. Joyner Lucas)	96	244679	0.0627	0.8759999999999999	0.7859999999999999	0.0	10	0.127	-4.8839999999999995	0	0.306	153.06799999999998	4	0.575
Praise	19	165179	0.00419	0.941	0.634	0.00103	1	0.139	-8.221	1	0.215	113.323	4	0.276
Barbie Dreams	82	279866	0.313	0.855	0.787	0.0	8	0.19399999999999998	-4.1339999999999995	0	0.33399999999999996	88.00299999999999	4	0.7020000000000001
New Patek	90	343099	0.0367	0.85	0.785	0.0	8	0.155	-4.963	0	0.345	145.063	4	0.718
Can’t Take A Joke	80	163974	0.128	0.7609999999999999	0.598	0.0	10	0.0839	-7.249	0	0.182	173.89700000000002	4	0.447
GOKU	74	192880	0.228	0.665	0.89	0.0	1	0.122	-2.39	1	0.19699999999999998	139.94299999999998	4	0.32
NO TIME	57	243784	0.5	0.583	0.5760000000000001	0.0	10	0.11599999999999999	-6.295	0	0.282	129.627	4	0.71
FEFE (feat. Nicki Minaj & Murda Beatz)	96	179404	0.08800000000000001	0.9309999999999999	0.387	0.0	1	0.136	-9.127	1	0.41200000000000003	125.978	4	0.376
KICK (feat. 6ix9ine)	76	164004	0.0157	0.775	0.513	0.0	5	0.127	-7.653	0	0.0613	137.032	4	0.585
151 Rum	77	156695	0.19899999999999998	0.73	0.86	0.00182	7	0.322	-3.532	1	0.191	129.952	4	0.647
Dedicate	87	189908	0.033	0.879	0.662	0.0	2	0.716	-6.162000000000001	1	0.309	117.975	4	0.723
The Code	17	227000	0.0593	0.53	0.613	0.0	1	0.0924	-6.29	1	0.294	157.817	5	0.542
Neighbor (feat. Travis Scott)	79	162886	0.00908	0.9209999999999999	0.748	0.0	1	0.0798	-5.093	1	0.13	139.97899999999998	4	0.8009999999999999
No Sofas	47	250235	0.022000000000000002	0.621	0.627	0.128	0	0.353	-8.943999999999999	1	0.135	113.478	5	0.5429999999999999
Runner	49	205000	0.423	0.768	0.912	1.13e-05	2	0.222	-4.622	1	0.14	91.44	4	0.0873
Not Alike (feat. Royce Da 5'9)	88	288086	0.0692	0.904	0.7559999999999999	0.0	10	0.33899999999999997	-3.7460000000000004	1	0.32	140.005	4	0.342
Caution	46	196520	0.10800000000000001	0.861	0.693	0.000258	0	0.0814	-5.507000000000001	0	0.0652	128.99200000000002	4	0.802
Fuego	65	218000	0.0839	0.82	0.5870000000000001	0.0	9	0.0492	-8.681000000000001	0	0.0946	129.244	4	0.856
Y cómo es él?	58	248000	0.66	0.21899999999999997	0.32299999999999995	0.0	10	0.106	-12.210999999999999	1	0.0333	170.437	4	0.33899999999999997
El Triste	49	251666	0.677	0.33	0.433	0.0	0	0.16399999999999998	-12.798	0	0.042	109.86399999999999	4	0.485
Besame Mucho	7	181960	0.701	0.7070000000000001	0.408	0.0	5	0.105	-12.776	0	0.0366	126.399	4	0.843
No Me Platiques Mas	1	192967	0.695	0.245	0.355	0.0	8	0.125	-13.039000000000001	1	0.0427	85.56	4	0.39799999999999996
Payaso	2	196226	0.764	0.765	0.498	1.39e-05	9	0.139	-7.292999999999999	1	0.027999999999999997	92.024	4	0.51
La Gata Bajo la Lluvia	57	219106	0.723	0.499	0.648	0.0	7	0.5760000000000001	-5.812	1	0.0331	88.14	4	0.46399999999999997
El Día Que Me Quieras	54	241693	0.368	0.215	0.6659999999999999	1.88e-06	8	0.0891	-6.442	1	0.0364	159.234	4	0.244
Abrázame Muy Fuerte	71	239426	0.6890000000000001	0.515	0.387	0.0	4	0.126	-7.343	0	0.0567	135.739	4	0.312
Gracias a la Vida	52	278040	0.8109999999999999	0.649	0.14400000000000002	2.42e-06	0	0.08900000000000001	-16.809	1	0.0522	119.193	4	0.264
Inocente Pobre Amiga	44	237453	0.46299999999999997	0.428	0.65	2.33e-06	5	0.114	-6.495	1	0.0706	181.524	4	0.708
De Niña a Mujer	38	185826	0.21899999999999997	0.48200000000000004	0.33	3.64e-05	0	0.23600000000000002	-11.671	1	0.0349	105.027	4	0.201
Grande, Grande, Grande	24	249773	0.596	0.48100000000000004	0.317	0.0	7	0.0855	-12.757	1	0.0385	91.546	4	0.61
Escándalo	45	304853	0.335	0.732	0.892	0.0146	1	0.11599999999999999	-9.469	1	0.0517	112.295	4	0.9059999999999999
¿Quieres Ser Mi Amante?	63	249666	0.792	0.409	0.574	1.28e-06	5	0.0915	-8.112	0	0.0415	151.97899999999998	4	0.55
Secreto De Amor	61	273008	0.76	0.569	0.483	4.7499999999999996e-05	2	0.106	-7.111000000000001	1	0.0421	96.50200000000001	4	0.624
Porque Yo Te Amo	37	228462	0.16699999999999998	0.377	0.557	0.0	4	0.318	-6.773	0	0.0311	82.58200000000001	4	0.462
Cien años	5	202640	0.802	0.612	0.183	3.38e-06	7	0.11199999999999999	-13.277000000000001	1	0.0329	106.412	4	0.524
Nuestro Juramento	57	195906	0.7809999999999999	0.835	0.309	0.0022199999999999998	11	0.0674	-16.254	0	0.0384	125.17200000000001	4	0.813
El Loco	46	172133	0.768	0.496	0.44799999999999995	0.000291	7	0.13	-8.156	1	0.0313	115.28399999999999	4	0.519
Sabor a Mí	60	168400	0.809	0.6509999999999999	0.376	1.72e-06	8	0.13	-11.32	1	0.0435	97.01100000000001	4	0.593
Si Tu No Bailas Conmigo	50	162066	0.7020000000000001	0.792	0.635	0.0	4	0.14	-6.32	1	0.0645	99.915	4	0.727
El Gato Que Está Triste y Azul - Un Gato Nel Blu	44	231493	0.675	0.447	0.457	0.0	4	0.33899999999999997	-10.969000000000001	1	0.0331	112.91799999999999	4	0.59
Beso A Beso... Dulcemente	22	252213	0.578	0.41600000000000004	0.499	0.0	1	0.163	-6.736000000000001	1	0.03	126.91799999999999	4	0.439
Asi Fue	55	325466	0.322	0.733	0.319	8.18e-06	7	0.2	-11.585	1	0.0298	110.00200000000001	4	0.466
Volver a los Diecisiete	50	250493	0.905	0.617	0.22899999999999998	0.0	3	0.102	-11.51	0	0.0463	132.238	3	0.22399999999999998
Olvídame y Pega la Vuelta	60	185800	0.45399999999999996	0.45899999999999996	0.838	0.0	8	0.691	-5.7589999999999995	1	0.212	77.627	4	0.563
Me Dediqué a Perderte	13	232893	0.48700000000000004	0.647	0.451	2.45e-06	8	0.105	-9.075	1	0.0748	147.847	4	0.48
Sin Ti	50	143853	0.835	0.802	0.523	1.26e-06	2	0.0817	-6.479	1	0.0383	105.071	4	0.631
El Reloj	4	157186	0.8540000000000001	0.821	0.348	0.0	3	0.0854	-8.897	0	0.0433	112.053	4	0.7140000000000001
Rondando Tu Esquina	51	158333	0.868	0.877	0.29	0.0	3	0.267	-18.313	0	0.0532	109.316	4	0.81
Historia de un Amor	46	168866	0.7170000000000001	0.612	0.233	0.000459	7	0.12300000000000001	-12.989	0	0.11199999999999999	119.105	4	0.7490000000000001
Te Odio y Te Quiero	48	185346	0.8370000000000001	0.835	0.304	0.00156	5	0.13	-12.474	1	0.0445	111.581	4	0.843
Dueño de Nada	40	313146	0.528	0.36200000000000004	0.522	0.0	2	0.126	-5.207000000000001	1	0.0491	171.643	3	0.131
Mujeres Divinas	7	189720	0.584	0.513	0.297	0.00010700000000000001	5	0.327	-9.57	0	0.0605	141.553	3	0.62
Bachata Rosa	18	242200	0.79	0.6579999999999999	0.414	2.64e-06	9	0.19899999999999998	-8.522	1	0.0311	111.904	4	0.51
Alicia Adorada	41	255600	0.0483	0.701	0.7829999999999999	0.0	0	0.0673	-9.712	1	0.0398	79.885	4	0.965
Por Debajo De La Mesa	50	184080	0.217	0.401	0.499	0.0	0	0.149	-7.643	1	0.0272	144.276	4	0.262
Mi gran noche	47	180866	0.579	0.645	0.653	0.0	9	0.0726	-7.183	1	0.0629	138.498	4	0.868
Amigo	41	208866	0.259	0.613	0.489	0.0	11	0.0696	-13.509	0	0.0503	145.278	4	0.898
Vivir Así Es Morir de Amor	56	210133	0.614	0.527	0.6890000000000001	0.0	8	0.381	-5.684	1	0.0681	102.24	4	0.691
Procuro Olvidarte	29	242133	0.29	0.603	0.7979999999999999	0.00147	11	0.129	-6.337999999999999	0	0.0323	79.999	4	0.727
Corazón mágico	40	198000	0.243	0.639	0.36	1.35e-06	4	0.048	-12.725	1	0.03	114.00399999999999	4	0.5589999999999999
Eres Tú	40	207093	0.488	0.37799999999999995	0.473	0.000787	2	0.517	-10.515	1	0.0296	83.13799999999999	4	0.621
Detalles (Detalhes)	56	308133	0.6	0.518	0.25	0.000601	9	0.139	-17.864	1	0.0269	87.689	4	0.642
Chan Chan	69	257737	0.8420000000000001	0.506	0.433	0.0311	2	0.11199999999999999	-14.183	0	0.0345	83.22200000000001	4	0.6409999999999999
La Media Vuelta	72	161040	0.29100000000000004	0.631	0.6829999999999999	0.0	7	0.0994	-8.788	1	0.0344	97.959	4	0.708
La Maza	58	351400	0.652	0.555	0.331	1.1599999999999999e-05	9	0.235	-17.718	0	0.27	170.60299999999998	3	0.43700000000000006
¿Dónde Estabas Tú?	52	227413	0.736	0.73	0.317	0.005520000000000001	3	0.256	-11.644	1	0.0611	116.82	4	0.627
Amor Eterno	59	408440	0.445	0.301	0.335	0.0018100000000000002	0	0.7509999999999999	-8.564	1	0.0303	176.59099999999998	4	0.386
No Sé Tú	17	229666	0.7809999999999999	0.617	0.502	1e-05	7	0.193	-8.271	1	0.0388	80.959	4	0.107
Me Olvide De Vivir	60	292573	0.716	0.43	0.272	3.87e-05	0	0.278	-15.526	1	0.04	123.948	4	0.5820000000000001
Bella Señora	5	281293	0.301	0.872	0.773	0.0	1	0.222	-10.665999999999999	1	0.036000000000000004	120.96600000000001	4	0.96
Con los Pies Sobre la Tierra	34	146866	0.8909999999999999	0.565	0.309	1.9699999999999998e-05	2	0.0952	-7.736000000000001	1	0.0354	103.883	3	0.445
Mediterraneo	60	205226	0.599	0.545	0.59	0.0	9	0.0916	-7.257000000000001	0	0.0813	100.835	3	0.583
My Way	54	263906	0.65	0.34299999999999997	0.314	0.000164	8	0.109	-10.809000000000001	1	0.0302	77.779	4	0.125
Me llamas	57	276720	0.0783	0.706	0.805	0.000557	2	0.312	-5.218999999999999	1	0.0274	125.079	4	0.812
Quizas, Quizas, Quizas,	45	150506	0.8759999999999999	0.632	0.33	8.19e-06	9	0.106	-10.939	0	0.0328	109.82600000000001	4	0.805
Reminiscencias	50	134586	0.6	0.7929999999999999	0.426	0.0	7	0.204	-8.257	0	0.0506	78.968	3	0.721
Jurame	35	201373	0.361	0.312	0.532	0.0	2	0.158	-6.6770000000000005	1	0.0344	89.521	4	0.217
Bruca Manigua	53	284320	0.836	0.499	0.371	0.00557	10	0.131	-11.624	1	0.0449	110.274	4	0.684
El Amar y el Querer	65	234773	0.747	0.41600000000000004	0.369	1.4300000000000002e-05	9	0.12300000000000001	-11.675	0	0.031	66.30199999999999	4	0.17
Insoportablemente Bella	3	219293	0.309	0.315	0.37	4.98e-05	9	0.0642	-10.912	0	0.0307	66.547	4	0.256
Dos Gardenias	62	183902	0.821	0.556	0.175	0.00010800000000000001	4	0.12	-18.346	0	0.0404	92.06700000000001	4	0.501
La Barca	59	209653	0.507	0.489	0.6970000000000001	1.63e-06	0	0.235	-6.725	0	0.0358	177.69	4	0.532
Guajira Guantanamera	43	312120	0.46	0.763	0.602	2.41e-06	9	0.11199999999999999	-6.263	1	0.031	127.477	4	0.6679999999999999
Que Bueno Baila Usted	34	196933	0.855	0.485	0.6509999999999999	0.0152	5	0.0958	-9.712	1	0.107	172.23	4	0.588
Sombras - Versión Trío	60	207146	0.594	0.723	0.664	1.35e-06	7	0.31	-4.77	1	0.034	94.962	4	0.483
Nada Personal	6	187653	0.843	0.48700000000000004	0.408	0.0	8	0.105	-9.655	1	0.0436	78.82600000000001	4	0.35100000000000003
Fallaste corazon	53	226080	0.94	0.361	0.33	0.00242	7	0.185	-4.602	1	0.0344	80.116	4	0.467
Contigo Aprendí	20	121306	0.7	0.449	0.379	0.000271	10	0.11699999999999999	-8.623	1	0.0387	86.594	5	0.455
El Noa Noa	19	342080	0.055	0.708	0.917	0.0	7	0.0305	-3.9130000000000003	1	0.0951	94.92	4	0.794
Solamente Una Vez	47	181866	0.27899999999999997	0.36200000000000004	0.6459999999999999	4.0799999999999996e-05	5	0.0998	-7.4239999999999995	1	0.0371	82.529	4	0.271
Hasta Que Te Conocí	68	433520	0.7390000000000001	0.32899999999999996	0.306	1.01e-06	2	0.0679	-10.25	0	0.0327	170.169	4	0.18899999999999997
Cuando Vuelva a Tu Lado	6	158533	0.721	0.711	0.39799999999999996	2.86e-06	2	0.336	-7.85	1	0.033	100.302	4	0.623
Me Gustas	68	207586	0.5539999999999999	0.5720000000000001	0.433	7.37e-05	5	0.10800000000000001	-8.086	1	0.0294	145.375	4	0.504
Azucar, Azucar	35	180207	0.22	0.7759999999999999	0.29600000000000004	0.0	0	0.087	-18.156	1	0.0386	124.721	4	0.961
Contigo En La Distancia	57	211666	0.175	0.26899999999999996	0.522	0.0	7	0.961	-10.01	1	0.0418	71.179	4	0.152
Media Vuelta	53	131160	0.905	0.504	0.315	0.0	4	0.22899999999999998	-9.997	1	0.0354	102.516	4	0.665
Las mañanitas	45	175093	0.9890000000000001	0.261	0.306	0.825	7	0.0816	-9.916	1	0.0393	79.498	1	0.511
Noche de Ronda	6	196560	0.9059999999999999	0.42	0.19	5.02e-06	9	0.17800000000000002	-15.056	1	0.045	131.547	3	0.293
Querida	58	328320	0.376	0.528	0.38299999999999995	0.0	2	0.11	-11.17	1	0.0258	89.089	4	0.46
Eso Y Mas	63	159172	0.937	0.585	0.132	0.0	9	0.106	-12.731	1	0.0751	151.968	4	0.45399999999999996
Stay With Me - Live From Spotify Berlin	56	174373	0.8079999999999999	0.529	0.0964	0.0628	0	0.7090000000000001	-22.052	1	0.0459	151.286	4	0.142
Candle In The Wind - 2018 Version	72	198777	0.732	0.5489999999999999	0.449	0.0	4	0.11699999999999999	-10.479000000000001	1	0.0455	76.028	5	0.506
Blank Space/Stand By Me - Live From Spotify London	71	303433	0.40700000000000003	0.764	0.575	0.0	9	0.747	-6.728	1	0.0966	101.759	4	0.502
Can’t Help Falling in Love	78	201933	0.905	0.266	0.0596	7.070000000000001e-05	0	0.132	-18.515	1	0.0363	181.74	3	0.14300000000000002
Come As You Are	66	165309	0.982	0.308	0.0204	0.00044800000000000005	5	0.107	-18.123	0	0.0377	147.369	3	0.128
Every Breath You Take (feat. Liza Anne)	67	223893	0.758	0.325	0.201	0.0	6	0.0977	-11.595	0	0.0282	81.869	4	0.172
Summertime Sadness (Acoustic Cover) Feat. Keelan Donovan	68	231013	0.636	0.62	0.40299999999999997	0.0	1	0.128	-6.997999999999999	0	0.0393	135.84	4	0.528
Stolen Dance	67	235466	0.523	0.706	0.32799999999999996	0.0	0	0.223	-10.158	1	0.0326	85.988	4	0.593
Free Fallin' - Live at the Nokia Theatre, Los Angeles, CA - December 2007	77	263573	0.7709999999999999	0.315	0.29600000000000004	0.0	5	0.7020000000000001	-13.262	1	0.0317	172.638	4	0.436
I Was Made for Loving You / Please Don't Say You Love Me	64	162185	0.857	0.525	0.278	0.0	2	0.10400000000000001	-10.669	1	0.0321	72.952	4	0.33
Little Talks	73	219760	0.873	0.637	0.263	0.0	5	0.16399999999999998	-9.094	0	0.0399	97.42299999999999	4	0.48700000000000004
Rather Be	26	247816	0.8370000000000001	0.534	0.332	0.0	11	0.0997	-7.44	1	0.0374	110.771	4	0.509
Fast Car (feat. Tall Heights)	69	272966	0.865	0.5770000000000001	0.17	0.0	9	0.133	-12.979000000000001	1	0.0462	174.192	4	0.36
Halo	67	269920	0.9520000000000001	0.5760000000000001	0.121	0.0011099999999999999	9	0.1	-17.343	1	0.036000000000000004	116.82600000000001	4	0.063
Send My Love (To Your New Lover) - Live	64	225033	0.813	0.494	0.306	0.0015	6	0.693	-9.611	0	0.0489	161.142	4	0.503
I'm Not The Only One (Sam Smith Cover) - Live From Spotify, London	71	195840	0.861	0.455	0.265	0.0	5	0.685	-8.468	1	0.0491	176.03599999999997	4	0.324
Crazy - Radio 1 Live Lounge Session	54	203853	0.889	0.693	0.26	1.3300000000000001e-05	10	0.212	-11.305	0	0.0486	103.137	4	0.292
Cherry Wine	65	246093	0.963	0.479	0.177	0.0	10	0.11599999999999999	-11.265999999999998	1	0.036000000000000004	124.03299999999999	3	0.136
Drag Me Down/As Long As You Love Me	66	206324	0.848	0.6779999999999999	0.34600000000000003	0.0	3	0.128	-8.571	1	0.0345	135.989	4	0.461
Wildflowers	64	168849	0.327	0.495	0.444	5.39e-06	5	0.26899999999999996	-8.617	1	0.0276	105.431	4	0.65
Don't You Want Me	65	199426	0.9109999999999999	0.667	0.21100000000000002	0.0355	0	0.12	-15.026	1	0.0466	111.227	4	0.327
Set Fire To The Rain	65	233377	0.703	0.5660000000000001	0.22699999999999998	0.0	1	0.11	-11.588	1	0.0502	117.979	4	0.507
Jolene - Live	64	253000	0.932	0.47	0.11199999999999999	0.0	11	0.113	-15.147	1	0.0377	125.49600000000001	4	0.183
Home/Dirty Paws	66	173508	0.85	0.6629999999999999	0.20800000000000002	0.0	2	0.114	-10.89	1	0.0313	115.02799999999999	4	0.23199999999999998
Better Together	32	200706	0.649	0.79	0.3	0.0	5	0.14	-10.597000000000001	1	0.0622	110.18700000000001	4	0.49
Riptide	63	253200	0.43700000000000006	0.529	0.68	0.0	1	0.0651	-6.841	1	0.151	91.961	4	0.36700000000000005
We Can't Stop (feat. Bea Miller)	26	222146	0.674	0.705	0.34700000000000003	0.0	2	0.12	-8.249	1	0.0301	80.057	4	0.36
Time After Time	69	170216	0.8140000000000001	0.628	0.248	0.0602	1	0.111	-13.304	1	0.032	125.29799999999999	4	0.6459999999999999
Perfect Places - Live From BBC Radio 2	64	218760	0.278	0.45399999999999996	0.42100000000000004	0.0	1	0.141	-4.834	0	0.026000000000000002	87.555	4	0.38299999999999995
K.	62	269000	0.9620000000000001	0.348	0.226	0.00483	3	0.135	-10.918	1	0.0386	129.251	3	0.17300000000000001
Billie Jean	68	259920	0.8290000000000001	0.532	0.203	0.0	9	0.10800000000000001	-8.524	0	0.0668	89.646	4	0.5429999999999999
See You Again, Love Me Like You Do, Sugar - Acoustic Mashup	66	231965	0.877	0.39299999999999996	0.207	0.0	10	0.10400000000000001	-11.865	1	0.0392	163.99	4	0.262
Crazy in Love	65	227500	0.868	0.606	0.326	0.0	7	0.12	-9.401	1	0.11900000000000001	78.906	4	0.489
California	48	167094	0.733	0.53	0.264	0.00295	6	0.11599999999999999	-11.974	1	0.03	77.002	4	0.24100000000000002
Eventually	21	226346	0.603	0.6579999999999999	0.39399999999999996	5.65e-06	1	0.17600000000000002	-7.537000000000001	1	0.025	78.926	3	0.23199999999999998
When Doves Cry - Recorded At Spotify Studios NYC	63	280827	0.638	0.7759999999999999	0.335	0.000126	9	0.15	-10.152000000000001	1	0.0614	127.75399999999999	4	0.54
Sorry	65	165697	0.715	0.618	0.255	0.0	7	0.0958	-12.5	1	0.0396	85.943	4	0.547
I Believe in a Thing Called Love	62	184000	0.139	0.605	0.596	0.000554	9	0.10099999999999999	-6.65	1	0.028999999999999998	126.066	4	0.11900000000000001
My Love / Hotline Bling	61	202130	0.8759999999999999	0.5529999999999999	0.28800000000000003	0.0	11	0.145	-7.7379999999999995	1	0.032	127.81	4	0.336
I Like Me Better	65	189673	0.8959999999999999	0.449	0.209	0.0	10	0.156	-14.494000000000002	1	0.0896	93.618	4	0.431
Chains	21	200218	0.9440000000000001	0.336	0.331	2.8999999999999998e-06	4	0.0732	-8.102	0	0.0349	88.61200000000001	3	0.18899999999999997
Love Will Tear Us Apart	60	223340	0.951	0.375	0.217	0.000722	3	0.107	-12.425999999999998	1	0.0344	96.23899999999999	3	0.139
Titanium	24	227562	0.19399999999999998	0.804	0.547	0.0	4	0.0888	-7.769	0	0.0665	126.01299999999999	4	0.507
Ordinary World	62	314343	0.972	0.52	0.172	6.24e-06	4	0.109	-11.422	0	0.0343	67.007	4	0.0746
Chandelier	63	212300	0.835	0.514	0.20600000000000002	0.0	5	0.114	-13.578	0	0.032	75.874	4	0.127
Let It Go	63	194129	0.861	0.46	0.319	0.0	1	0.11800000000000001	-8.621	1	0.0356	145.765	4	0.32899999999999996
Dancing in the Dark	61	239133	0.903	0.46299999999999997	0.153	1.23e-05	2	0.152	-14.082	1	0.0385	73.506	4	0.254
Linger	60	201136	0.789	0.5720000000000001	0.285	0.0	5	0.0944	-12.367	1	0.0316	88.012	4	0.168
What I Am - Recorded at Spotify Studios NYC	61	235579	0.6679999999999999	0.546	0.299	0.109	5	0.111	-14.999	1	0.0386	115.464	4	0.789
Still Got Time / There's Nothing Holdin' Me Back	59	193513	0.81	0.736	0.281	0.0	4	0.40399999999999997	-9.216000000000001	0	0.0413	110.846	4	0.5820000000000001
I Can't Make You Love Me	60	291046	0.958	0.528	0.0927	0.000436	0	0.106	-8.419	1	0.0323	110.13	4	0.23
XO	59	235906	0.924	0.456	0.154	0.00116	10	0.10800000000000001	-13.953	1	0.0327	79.211	4	0.35100000000000003
Despacito	67	170454	0.619	0.6859999999999999	0.475	0.0	4	0.501	-5.572	1	0.0748	86.353	4	0.743
Wrecking Ball	59	254336	0.9420000000000001	0.428	0.0618	0.0	7	0.105	-12.933	1	0.0351	107.721	4	0.163
Black Beatles - Acoustic	68	211781	0.8540000000000001	0.7120000000000001	0.321	0.0	9	0.121	-7.735	1	0.034	118.045	4	0.209
Hello	59	230225	0.95	0.5870000000000001	0.18899999999999997	3.29e-06	0	0.11199999999999999	-10.552999999999999	1	0.0355	73.42399999999999	4	0.217
Seven Nation Army	64	172919	0.8909999999999999	0.69	0.28300000000000003	0.000386	2	0.111	-7.309	1	0.0294	104.348	4	0.35
Strangers	19	194755	0.609	0.618	0.474	1.28e-05	2	0.126	-5.178999999999999	1	0.0321	121.762	5	0.321
U Remind Me - Recorded at Spotify Studios NYC	64	198000	0.7	0.759	0.212	0.0	4	0.11	-12.389000000000001	0	0.0862	95.964	4	0.711
September - Recorded at The Tracking Room Nashville	69	187823	0.41200000000000003	0.6409999999999999	0.444	0.00121	6	0.179	-6.482	1	0.0239	107.081	4	0.588
Let Me Love You - Recorded at Spotify Studios NYC	63	221361	0.8059999999999999	0.57	0.363	3.38e-06	2	0.102	-6.606	1	0.0493	97.444	4	0.359
Love Yourself, Out of the Woods, Roses - Acoustic Mashup	61	237362	0.708	0.589	0.183	0.0	11	0.39299999999999996	-13.31	1	0.0583	90.556	4	0.36
American Oxygen	65	305093	0.151	0.385	0.48200000000000004	0.0	0	0.10099999999999999	-6.757000000000001	1	0.0311	78.495	3	0.322
Boom Clap	61	175615	0.57	0.653	0.525	0.0	4	0.141	-7.446000000000001	1	0.0414	156.996	4	0.633
Sex On Fire	60	185500	0.8440000000000001	0.47600000000000003	0.408	0.111	7	0.125	-11.216	1	0.0305	90.055	4	0.0568
Mr. Brightside	20	272000	0.8590000000000001	0.39299999999999996	0.17800000000000002	0.004529999999999999	2	0.11699999999999999	-12.015999999999998	1	0.0318	123.141	4	0.17800000000000002
Stitches	63	246000	0.9129999999999999	0.636	0.233	1.4e-06	0	0.10099999999999999	-9.381	1	0.0318	129.759	4	0.16
Teenage Dirtbag	62	199200	0.797	0.7340000000000001	0.354	0.0	4	0.278	-6.3229999999999995	1	0.0285	100.071	4	0.46799999999999997
Can't Stop the Feeling / This Is What You Came For	60	148174	0.56	0.611	0.496	0.0	0	0.0884	-5.638999999999999	1	0.0327	113.94	4	0.46299999999999997
7 Years	20	188045	0.8590000000000001	0.7240000000000001	0.39	0.0	10	0.0975	-7.0729999999999995	1	0.0365	119.838	4	0.36
Cold Water	64	181595	0.733	0.509	0.257	0.0	6	0.312	-13.962	0	0.10800000000000001	187.36599999999999	4	0.55
I Took a Pill in Ibiza, Youth (Acoustic Mashup) [feat. Taylor Leigh]	60	204631	0.369	0.643	0.5660000000000001	0.0	9	0.268	-6.859	1	0.0334	94.948	4	0.305
Fix You	63	261666	0.79	0.5329999999999999	0.152	2.46e-05	2	0.14800000000000002	-14.995999999999999	1	0.0302	143.972	4	0.132
Want to Want Me - Acoustic Cover	60	247297	0.7609999999999999	0.66	0.312	2.3100000000000002e-05	9	0.122	-9.807	1	0.0276	92.446	4	0.441
Wicked Game - Live At Killkenny Arts Festival, Ireland/2011	20	271800	0.872	0.545	0.18100000000000002	0.0035	11	0.6890000000000001	-14.698	1	0.0362	113.221	4	0.16
City of Stars	56	154858	0.934	0.531	0.11599999999999999	0.0	6	0.0981	-11.157	1	0.0548	117.469	3	0.17600000000000002
Take Me To Church (Acoustic Cover) feat. Matt Wright	60	277802	0.745	0.637	0.292	0.0	4	0.305	-8.206	0	0.0375	127.015	3	0.4
Ho Hey	54	126440	0.601	0.6920000000000001	0.434	0.0	1	0.102	-8.53	1	0.026000000000000002	82.978	4	0.455
Hey Ya - solo version	61	298800	0.665	0.6609999999999999	0.184	0.0	1	0.106	-13.644	0	0.038	140.006	4	0.35700000000000004
Maps	60	201683	0.696	0.62	0.374	4.270000000000001e-05	1	0.106	-9.594	1	0.026000000000000002	100.887	4	0.156
Fancy	58	242500	0.408	0.36	0.3	0.0	11	0.0916	-11.515	0	0.0381	145.935	4	0.361
Girls Just Wanna Have Fun - Acoustic	64	172992	0.74	0.43799999999999994	0.35600000000000004	0.0	8	0.146	-11.448	0	0.0388	186.267	4	0.35600000000000004
What Do You Mean / Where Are Ü Now (Acoustic Mashup) [feat. Kaya May]	59	216585	0.732	0.589	0.271	0.0	8	0.0902	-10.835	1	0.0341	122.946	4	0.382
Stayin Out All Night/Habits (Acoustic Mashup)	58	225912	0.851	0.609	0.165	0.0	2	0.10800000000000001	-12.685	1	0.0724	147.384	4	0.47600000000000003
Why Georgia (RAWsession) [in the style of John Mayer] - Single	58	266793	0.547	0.5770000000000001	0.521	0.00033999999999999997	9	0.128	-8.891	1	0.0289	100.868	4	0.583
This Must Be the Place (Naive Melody) [by Talking Heads]	60	206896	0.794	0.7290000000000001	0.267	0.00011399999999999999	4	0.209	-8.63	0	0.0311	119.985	4	0.75
Sign of the Times [Acoustic Cover] - Acoustic	57	230880	0.8490000000000001	0.542	0.225	0.0	3	0.17	-9.738	1	0.0318	82.882	5	0.299
Pompeii	58	173149	0.00839	0.557	0.34	0.0	0	0.0899	-3.965	1	0.0293	110.086	4	0.0585
Taylor Swift 1989 Medley	59	179880	0.745	0.664	0.265	0.0	2	0.10800000000000001	-10.227	1	0.0334	95.22399999999999	4	0.36700000000000005
Shake It Off	59	120827	0.195	0.39899999999999997	0.371	0.0	9	0.14	-10.777999999999999	1	0.33399999999999996	79.824	4	0.14800000000000002
Hide Away - Acoustic Version	59	211696	0.245	0.396	0.292	0.0	5	0.17300000000000001	-10.347999999999999	1	0.0324	95.16	4	0.316
Wild World - Acoustic Version	62	225053	0.8	0.67	0.306	1.18e-06	2	0.0829	-11.032	1	0.0366	139.94899999999998	4	0.61
Steal My Girl	59	208148	0.833	0.636	0.253	0.0	9	0.168	-12.925999999999998	1	0.0432	80.82600000000001	4	0.747
I Kissed A Girl	60	192639	0.355	0.728	0.48100000000000004	6.78e-06	0	0.254	-9.577	1	0.0335	125.99799999999999	4	0.802
Out of the Woods (Acoustic) [feat. Jake Coco]	19	229845	0.324	0.42	0.47700000000000004	0.0	0	0.135	-11.12	1	0.0821	181.176	4	0.41200000000000003
Dancing In The Moonlight (It's Caught Me In Its Spotlight) - Recorded At Spotify Studios NYC	56	143966	0.9159999999999999	0.48100000000000004	0.16399999999999998	0.145	2	0.16	-17.201	1	0.0391	130.22899999999998	4	0.405
How's It Going to Be	57	242693	0.501	0.5589999999999999	0.446	0.0	5	0.0837	-7.284	1	0.0285	153.911	4	0.192
Sweet Child O' Mine	61	302880	0.747	0.544	0.479	0.31	3	0.0808	-10.878	1	0.0279	118.117	4	0.434
Palace - Cover	58	229496	0.927	0.401	0.0427	7.8e-05	6	0.0984	-11.177	0	0.037000000000000005	77.58800000000001	3	0.275
Stand by Me - Recorded at RAK Studios, London	64	183052	0.748	0.517	0.245	0.156	7	0.11	-14.591	1	0.0325	121.075	4	0.264
Perfect Duet (Ed Sheeran & Beyoncé)	86	259550	0.779	0.5870000000000001	0.299	0.0	8	0.12300000000000001	-7.365	1	0.0263	94.992	3	0.35600000000000004
Shallow	87	215733	0.371	0.5720000000000001	0.385	0.0	7	0.231	-6.362	1	0.0308	95.79899999999999	4	0.32299999999999995
Ophelia	65	160097	0.613	0.664	0.573	0.000363	5	0.0857	-6.519	1	0.0277	76.023	4	0.5660000000000001
Can’t Help Falling in Love	78	201933	0.905	0.266	0.0596	7.070000000000001e-05	0	0.132	-18.515	1	0.0363	181.74	3	0.14300000000000002
Beyond	74	240600	0.22899999999999998	0.58	0.687	0.0	6	0.109	-5.4	1	0.106	76.014	4	0.187
Latch - Acoustic	23	221049	0.977	0.389	0.294	0.0039299999999999995	8	0.107	-5.428999999999999	1	0.0277	88.63600000000001	4	0.243
Shrike	72	300706	0.46399999999999997	0.387	0.278	0.00527	7	0.102	-8.454	0	0.0318	153.42600000000002	3	0.0632
Big Jet Plane	67	239146	0.239	0.763	0.387	0.00747	10	0.13	-8.642999999999999	0	0.0278	109.95700000000001	4	0.273
When You Love Someone - Acoustic	70	210106	0.8029999999999999	0.711	0.299	0.0	7	0.11599999999999999	-8.286	1	0.0394	125.068	4	0.5770000000000001
Slow Dancing in a Burning Room - Acoustic	62	232706	0.835	0.611	0.313	0.000315	4	0.111	-10.242	1	0.0339	134.858	3	0.37799999999999995
Georgia	74	230506	0.312	0.38799999999999996	0.66	0.000307	11	0.0943	-7.372000000000001	1	0.0308	143.554	4	0.401
Send My Love (To Your New Lover)	75	223080	0.0415	0.69	0.524	3.16e-06	6	0.17	-8.39	0	0.10300000000000001	164.023	4	0.562
Wild Love - Acoustic	67	189146	0.856	0.507	0.408	0.0	11	0.102	-7.652	0	0.0396	140.03799999999998	4	0.53
Foreign Hands	71	258651	0.365	0.684	0.5429999999999999	2.07e-06	3	0.113	-5.579	0	0.0281	140.996	4	0.361
Smoke Filled Room - Acoustic Session	61	189660	0.573	0.735	0.43	0.0	9	0.111	-9.532	1	0.0349	129.942	4	0.522
Wild Horses - Acoustic	61	188906	0.634	0.7190000000000001	0.27	0.0	8	0.111	-10.534	1	0.0349	129.965	4	0.299
September Song - Guitar Acoustic	21	212152	0.359	0.41	0.428	0.0	0	0.138	-7.9270000000000005	0	0.0329	88.361	4	0.526
Lost On You	65	195579	0.9179999999999999	0.563	0.261	0.0	10	0.0982	-9.251	1	0.0709	125.12899999999999	4	0.41100000000000003
Hold My Girl	30	211763	0.597	0.614	0.527	0.0	10	0.11	-6.374	1	0.0302	121.941	4	0.354
Castle on the Hill - Acoustic	70	226226	0.518	0.563	0.26	0.0	2	0.146	-5.856	1	0.0391	145.561	4	0.616
After Rain	21	294000	0.505	0.48	0.418	0.0041600000000000005	11	0.11	-9.622	0	0.0312	132.404	4	0.319
Such A Simple Thing	64	296386	0.86	0.522	0.256	0.000825	10	0.142	-11.216	1	0.0258	76.35	4	0.13
You Sigh	64	178826	0.852	0.629	0.451	0.06	6	0.141	-9.974	1	0.0284	90.965	4	0.6809999999999999
Chemicals - Acoustic	62	234775	0.9420000000000001	0.59	0.233	7.63e-05	6	0.11	-10.962	1	0.043	78.178	4	0.597
Morning Breeze	68	194066	0.585	0.636	0.38299999999999995	2.24e-06	11	0.122	-9.381	1	0.0434	72.87100000000001	4	0.213
Happier - Acoustic	69	206209	0.0425	0.493	0.4	1.47e-06	0	0.133	-8.117	1	0.0261	91.00399999999999	4	0.15
Melt (Acoustic Version)	50	221492	0.897	0.522	0.24100000000000002	4.98e-06	5	0.11	-8.966000000000001	0	0.0343	133.644	3	0.345
My Arms Were Always Around You	60	200800	0.7240000000000001	0.643	0.436	0.45899999999999996	1	0.11	-12.245	1	0.0273	91.485	4	0.42200000000000004
Lay It On Me - Acoustic	56	201561	0.768	0.483	0.49	1.2e-06	5	0.11199999999999999	-4.736000000000001	1	0.0318	137.606	4	0.43
Little Boy	56	233448	0.401	0.659	0.608	6.7e-06	11	0.11699999999999999	-8.566	1	0.0325	113.95200000000001	4	0.39299999999999996
Never in My Wildest Dreams	69	176026	0.315	0.5589999999999999	0.466	0.0039	5	0.0933	-6.769	1	0.0362	117.21	4	0.623
New Rules - Acoustic	68	213436	0.601	0.826	0.345	0.0	9	0.121	-6.018	0	0.0372	116.072	4	0.508
hate u love u	77	175466	0.71	0.401	0.39799999999999996	0.0	6	0.0962	-8.993	0	0.183	180.293	4	0.265
Dream - Acoustic	56	198693	0.75	0.7	0.281	0.0	9	0.102	-6.5760000000000005	0	0.0356	74.998	4	0.385
Only Love	76	249173	0.3	0.545	0.485	0.00137	8	0.11900000000000001	-9.941	1	0.151	80.40100000000001	4	0.341
Take Me To Church - Live From Spotify, London	61	246500	0.841	0.624	0.214	0.0	2	0.701	-9.471	0	0.0457	125.149	3	0.3
For Now	72	198403	0.9259999999999999	0.397	0.249	0.0	5	0.115	-10.484000000000002	1	0.0394	79.61399999999999	4	0.32899999999999996
Cherry Wine - Live	53	240146	0.951	0.415	0.11	0.00236	1	0.0962	-14.901	1	0.0388	81.876	4	0.23399999999999999
Honest	50	168480	0.662	0.41	0.44	0.0014	10	0.0663	-8.616	1	0.0307	98.09700000000001	4	0.304
Honey	54	213061	0.785	0.612	0.365	0.000967	3	0.111	-9.972999999999999	1	0.0281	97.929	4	0.171
The Woods - Acoustic	68	239960	0.722	0.5710000000000001	0.5579999999999999	0.000331	9	0.11599999999999999	-8.552999999999999	1	0.0281	104.991	4	0.28300000000000003
Waves - Acoustic	64	248176	0.9470000000000001	0.483	0.19899999999999998	0.0	2	0.109	-11.37	1	0.0586	78.10300000000001	4	0.16
Tee Shirt	68	159506	0.8370000000000001	0.684	0.341	2.6899999999999997e-05	9	0.0883	-9.497	1	0.0272	75.94800000000001	4	0.557
Hell Or High Water	49	220468	0.00182	0.33799999999999997	0.721	2.0300000000000002e-05	4	0.349	-5.735	0	0.0587	80.774	4	0.381
Paper Thin - Live From Studio	30	196072	0.8959999999999999	0.455	0.113	0.0	1	0.0978	-12.887	1	0.0466	176.13099999999997	4	0.373
Moving Mountains	16	253400	0.904	0.5920000000000001	0.20600000000000002	6.0899999999999996e-05	0	0.121	-12.026	0	0.0274	93.934	4	0.198
Another Way	55	251324	0.0579	0.5870000000000001	0.608	0.022000000000000002	5	0.131	-11.588	1	0.0308	94.479	4	0.565
Concrete Jungle - Acoustic	26	160345	0.7609999999999999	0.589	0.467	0.0	6	0.0847	-8.179	1	0.031	165.908	4	0.5710000000000001
Where's My Love	29	202106	0.853	0.598	0.34299999999999997	0.0219	0	0.12300000000000001	-11.04	0	0.025	103.984	4	0.419
Adore - Piano Unplugged	53	197573	0.7390000000000001	0.5710000000000001	0.313	0.0	0	0.113	-9.833	1	0.0657	64.531	4	0.163
Hollow (Acoustic)	65	236618	0.8220000000000001	0.499	0.22899999999999998	4.59e-06	11	0.0914	-9.642000000000001	1	0.0361	178.46099999999998	3	0.239
Jungle	16	315598	0.26899999999999996	0.59	0.6970000000000001	9.86e-05	1	0.0881	-5.877000000000001	0	0.0291	146.059	4	0.49700000000000005
Elastic Heart - Live from The Village	62	266720	0.887	0.409	0.375	0.0	9	0.125	-6.195	1	0.0336	128.912	4	0.209
Most Girls - Acoustic	63	200880	0.48200000000000004	0.665	0.27399999999999997	0.0	9	0.11800000000000001	-8.915	1	0.147	103.01299999999999	4	0.6859999999999999
Sleep On The Floor	33	211851	0.298	0.391	0.442	0.0	0	0.13	-8.076	1	0.0347	142.56	4	0.24600000000000002
little light - acoustic version	65	256415	0.685	0.67	0.294	0.0	7	0.147	-8.113999999999999	1	0.0341	119.85600000000001	4	0.515
I Will Spend My Whole Life Loving You	68	227619	0.887	0.637	0.129	0.0	11	0.0719	-17.082	1	0.0346	125.802	4	0.298
Best Days - Acoustic	49	179063	0.919	0.655	0.127	0.0	5	0.105	-11.036	1	0.0467	150.407	4	0.436
Love on the Weekend	68	212626	0.547	0.7290000000000001	0.546	0.0028699999999999997	7	0.0651	-9.305	1	0.0285	119.941	4	0.406
Acoustic	31	172199	0.785	0.88	0.245	3.19e-05	9	0.0979	-10.245	1	0.446	76.006	4	0.638
Catie Rae	19	132453	0.7090000000000001	0.344	0.46	0.0	10	0.11699999999999999	-9.399	1	0.0319	84.469	4	0.528
Issues - Acoustic	68	175280	0.741	0.684	0.342	0.0	8	0.0729	-6.09	1	0.055	114.07600000000001	4	0.632
Shape of You - Acoustic	75	223573	0.49	0.843	0.4	0.0	8	0.125	-5.5760000000000005	0	0.10300000000000001	100.728	4	0.927
All I Want	71	305746	0.172	0.209	0.41200000000000003	0.15	0	0.0843	-9.732999999999999	1	0.0443	86.26	3	0.162
Boston	16	273666	0.191	0.556	0.44799999999999995	0.00116	4	0.38299999999999995	-10.921	1	0.0387	116.292	4	0.125
Girl Crush - Recorded at Metropolis Studios, London	72	243804	0.6579999999999999	0.46799999999999997	0.19699999999999998	0.0	4	0.109	-11.727	1	0.033	144.21200000000002	3	0.249
Save My Life - Radio Edit	53	217973	0.778	0.583	0.235	0.0	6	0.187	-10.121	1	0.0287	137.829	4	0.368
No Place In Mind	52	284038	0.722	0.335	0.44299999999999995	3.78e-05	4	0.0921	-9.565	1	0.0382	169.135	4	0.184
Tell Me - Acoustic	60	200864	0.72	0.632	0.293	5.63e-06	0	0.326	-12.507	0	0.0284	103.869	4	0.586
Let It Go - James Bay Spotify Session 2015	73	285866	0.879	0.5	0.213	7.37e-06	1	0.721	-9.095	1	0.0462	140.053	3	0.37
Cringe - Stripped	68	219151	0.8959999999999999	0.539	0.263	0.0	5	0.10400000000000001	-11.149000000000001	1	0.0552	119.671	4	0.222
Can't See Straight - Acoustic	56	188057	0.7120000000000001	0.8109999999999999	0.38	0.0	9	0.309	-6.235	1	0.0406	98.04	4	0.647
Young Blood - Acoustic	61	200613	0.821	0.701	0.23399999999999999	0.0	11	0.102	-10.440999999999999	1	0.0443	84.995	4	0.298
Better	64	201250	0.581	0.597	0.425	0.0	2	0.1	-5.513	1	0.0295	119.99799999999999	4	0.309
Don't Be A Fool - MTV Unplugged	15	337840	0.752	0.307	0.353	0.0	11	0.163	-9.965	0	0.0462	174.92700000000002	3	0.19899999999999998
The Other (Stripped)	17	182000	0.816	0.376	0.371	0.0	7	0.337	-6.58	1	0.0365	90.514	4	0.395
Love Me Like I'm Gone.	51	172480	0.85	0.457	0.441	3.64e-05	2	0.115	-9.866	1	0.0286	171.75799999999998	4	0.654
Call You Home	57	171613	0.303	0.643	0.46	7.609999999999999e-05	4	0.115	-6.962999999999999	1	0.0272	90.01100000000001	4	0.657
Anaheim	54	258000	0.6629999999999999	0.485	0.307	4.13e-05	1	0.12300000000000001	-13.129000000000001	1	0.0565	80.171	4	0.132
For Me, For Her, For You	52	243629	0.86	0.573	0.20600000000000002	1.0300000000000001e-05	5	0.114	-10.707	1	0.0314	123.75200000000001	4	0.222
Yellow Bird	38	222842	0.6829999999999999	0.485	0.353	0.396	6	0.106	-11.212	0	0.0296	114.064	4	0.0706
Make Me (Cry) - Acoustic Version	61	232906	0.8859999999999999	0.604	0.261	0.0	0	0.142	-7.736000000000001	1	0.0598	77.245	4	0.361
Louise	51	244866	0.7609999999999999	0.467	0.324	5.73e-06	1	0.122	-11.487	1	0.0309	100.89	4	0.445
Magnetised - Acoustic	65	292186	0.9520000000000001	0.48700000000000004	0.0746	0.0	10	0.10800000000000001	-12.952	0	0.0327	106.32799999999999	4	0.12300000000000001
California Numb - Acoustic	52	201839	0.889	0.73	0.28600000000000003	0.000122	10	0.17300000000000001	-8.277000000000001	0	0.0545	83.98	4	0.446
Ghost - Live From Spotify NYC	56	160400	0.635	0.39299999999999996	0.5529999999999999	0.0	0	0.6759999999999999	-6.718999999999999	1	0.22	187.673	4	0.16399999999999998
On the Run	56	206637	0.387	0.41100000000000003	0.512	0.0	9	0.0676	-7.4910000000000005	1	0.027000000000000003	83.399	4	0.0544
Rather Be with You - Acoustic	53	199704	0.8170000000000001	0.579	0.256	0.0	11	0.134	-8.306000000000001	0	0.0384	109.90100000000001	4	0.258
This Town	69	232600	0.711	0.69	0.40700000000000003	0.0	9	0.126	-7.739	1	0.0297	111.916	4	0.18100000000000002
Falling	54	202483	0.26899999999999996	0.5329999999999999	0.679	0.0199	9	0.11199999999999999	-8.346	1	0.0329	87.995	4	0.21
Rusty	54	198582	0.16	0.87	0.5720000000000001	0.00282	6	0.0993	-7.667000000000001	1	0.039	119.98	4	0.8540000000000001
FourFiveSeconds	42	188238	0.868	0.579	0.268	0.0	2	0.12	-5.65	1	0.0442	205.903	4	0.321
Ol' Sweet Day	19	178053	0.603	0.39299999999999996	0.5579999999999999	4.85e-05	3	0.10800000000000001	-9.429	1	0.0475	112.64	4	0.336
Miles Away	56	232000	0.185	0.556	0.5920000000000001	0.324	3	0.109	-7.121	1	0.0393	138.041	4	0.196
Burning House	67	231333	0.887	0.728	0.253	1.11e-05	0	0.133	-8.427	1	0.0304	140.923	4	0.457
Love And Happiness	53	278146	0.0269	0.884	0.469	0.0011099999999999999	1	0.073	-9.852	0	0.0372	94.345	4	0.897
Reasons - Acoustic	13	184840	0.8140000000000001	0.446	0.38799999999999996	0.0	4	0.11900000000000001	-6.2010000000000005	1	0.0405	175.15400000000002	4	0.581
Life Is Confusing	52	171413	0.955	0.373	0.21600000000000003	0.00105	1	0.0739	-11.41	1	0.0326	129.03	4	0.496
Already Gone - Acoustic	58	174053	0.612	0.555	0.46299999999999997	0.0	4	0.142	-7.994	1	0.0343	88.399	4	0.6609999999999999
Before You	49	167164	0.765	0.505	0.252	0.0	9	0.0829	-10.169	1	0.0321	80.83	4	0.39299999999999996
Riptide	80	204280	0.431	0.484	0.731	0.0	1	0.151	-6.694	1	0.0379	101.654	4	0.51
Take Me to Church	61	241693	0.634	0.5660000000000001	0.664	0.0	4	0.11599999999999999	-5.303	0	0.0464	128.945	4	0.43700000000000006
Ho Hey	71	163133	0.794	0.685	0.466	2.06e-06	0	0.0915	-9.074	1	0.0304	79.936	4	0.353
The A Team	73	258373	0.669	0.642	0.289	0.0	9	0.18	-9.918	1	0.0367	84.99600000000001	4	0.40700000000000003
Let Her Go	74	252733	0.365	0.479	0.545	0.0	7	0.0963	-7.346	1	0.0688	74.89699999999999	4	0.244
Budapest	70	200733	0.0846	0.7170000000000001	0.455	0.0	5	0.11	-8.302999999999999	1	0.0276	127.81	4	0.389
How to Save a Life	83	262533	0.26899999999999996	0.64	0.743	0.0	10	0.10099999999999999	-4.08	1	0.0379	122.035	4	0.361
FourFiveSeconds	82	188238	0.878	0.5760000000000001	0.267	0.0	2	0.11900000000000001	-5.667999999999999	1	0.044000000000000004	205.888	4	0.326
Under The Bridge	83	264306	0.0576	0.5589999999999999	0.345	0.000105	4	0.141	-13.495999999999999	1	0.0459	84.581	4	0.45799999999999996
Photograph	69	258986	0.607	0.614	0.379	0.00046399999999999995	4	0.0986	-10.48	1	0.0476	107.98899999999999	4	0.201
Halo	82	261640	0.272	0.508	0.72	0.0	11	0.0563	-5.9079999999999995	0	0.0628	79.983	4	0.47200000000000003
Crazy	69	180786	0.0259	0.8640000000000001	0.474	0.0487	0	0.0906	-8.41	0	0.0367	111.95200000000001	4	0.602
Only Love	76	249173	0.3	0.545	0.485	0.00137	8	0.11900000000000001	-9.941	1	0.151	80.40100000000001	4	0.341
Rude (Acoustic)	74	223854	0.358	0.736	0.847	0.0	1	0.10099999999999999	-4.287	1	0.0756	143.996	4	0.915
Chasing Cars	79	267933	0.209	0.563	0.5920000000000001	5.08e-05	9	0.132	-4.571000000000001	1	0.0276	104.016	4	0.136
I'm Yours	86	242186	0.595	0.6859999999999999	0.457	0.0	11	0.105	-8.322000000000001	1	0.0468	150.953	4	0.718
Lover Of The Light	60	314893	0.00725	0.3	0.7070000000000001	0.0007480000000000001	2	0.285	-6.585	1	0.0507	105.916	4	0.386
If I Were a Boy	68	249146	0.107	0.632	0.518	0.0	6	0.354	-6.126	1	0.0313	90.007	4	0.42700000000000005
Breakeven	76	261426	0.17300000000000001	0.63	0.698	0.0	10	0.0789	-4.51	1	0.0244	94.023	4	0.529
Shine	59	182613	0.64	0.7140000000000001	0.5329999999999999	1.7e-06	4	0.162	-10.405	1	0.0293	118.10700000000001	4	0.631
Bleeding Love	81	262466	0.188	0.638	0.6559999999999999	0.0	5	0.146	-5.886	1	0.0357	104.036	4	0.225
Little Talks	68	266600	0.0215	0.46	0.7859999999999999	0.0	1	0.133	-5.2379999999999995	1	0.038	103.19200000000001	4	0.408
Drive	76	232453	0.0562	0.645	0.792	0.0121	4	0.11900000000000001	-7.34	0	0.036000000000000004	90.565	4	0.6659999999999999
Home	76	303200	0.292	0.542	0.589	0.000522	2	0.177	-6.622999999999999	1	0.0318	111.665	4	0.13699999999999998
Snow (Hey Oh)	81	335066	0.127	0.43200000000000005	0.895	1.1599999999999999e-05	11	0.141	-3.682	1	0.0504	104.458	4	0.625
Yellow	83	266773	0.0023899999999999998	0.429	0.6609999999999999	0.00013000000000000002	11	0.23399999999999999	-7.227	1	0.0281	173.365	4	0.285
Wake Me Up When September Ends	79	285653	0.023	0.546	0.8140000000000001	0.0	7	0.0972	-5.146	1	0.0314	104.98	4	0.146
Dog Days Are Over - MTV Unplugged, 2012	51	275320	0.644	0.295	0.523	0.0	9	0.6920000000000001	-6.63	0	0.0331	149.622	4	0.264
Shape of You - Acoustic	75	223573	0.49	0.843	0.4	0.0	8	0.125	-5.5760000000000005	0	0.10300000000000001	100.728	4	0.927
No One - Acoustic	71	259569	0.7120000000000001	0.379	0.325	0.0	4	0.0997	-5.862	1	0.0331	89.79799999999999	4	0.433
Let It Go - James Bay Spotify Session 2015	73	285866	0.879	0.5	0.213	7.37e-06	1	0.721	-9.095	1	0.0462	140.053	3	0.37
I Don't Want to Be - Stripped Version	71	244333	0.142	0.545	0.5820000000000001	0.0	8	0.14400000000000002	-7.377000000000001	1	0.0368	147.082	4	0.536
Slow Dancing in a Burning Room	78	242000	0.573	0.6679999999999999	0.361	0.00506	1	0.0805	-8.69	0	0.0273	134.15	5	0.28800000000000003
The Cave	71	217986	0.0606	0.5760000000000001	0.486	0.000143	4	0.09300000000000001	-9.363999999999999	1	0.0406	141.951	4	0.337
Boston	70	245933	0.182	0.40399999999999997	0.5710000000000001	2.08e-05	0	0.129	-5.069	1	0.0303	147.01	4	0.29
Thinking Out Loud	69	281560	0.474	0.7809999999999999	0.445	0.0	2	0.184	-6.061	1	0.0295	78.998	4	0.591
Collide - Acoustic Version	73	277000	0.8270000000000001	0.5820000000000001	0.253	2.95e-05	10	0.091	-11.43	1	0.0259	90.184	4	0.294
Come On Get Higher	73	215173	0.24100000000000002	0.672	0.623	0.0	9	0.0848	-5.699	1	0.0297	92.01799999999999	4	0.617
You And Me	25	195493	0.1	0.461	0.446	0.0	7	0.16899999999999998	-7.702999999999999	1	0.0267	139.868	3	0.375
You're Beautiful	79	209493	0.633	0.675	0.479	1.76e-05	0	0.08800000000000001	-9.87	0	0.0278	81.99799999999999	4	0.45399999999999996
Somewhere Only We Know	71	236160	0.0597	0.447	0.662	2.88e-06	9	0.0869	-4.221	1	0.0259	172.015	4	0.307
Over My Head (Cable Car)	73	236266	0.022000000000000002	0.5920000000000001	0.7290000000000001	0.0	8	0.0653	-4.156000000000001	1	0.0448	116.03	4	0.7090000000000001
Wherever You Will Go	74	208600	0.0367	0.5579999999999999	0.7190000000000001	0.0	2	0.115	-5.113	1	0.0267	112.027	4	0.371
She Will Be Loved - Acoustic	74	276786	0.504	0.614	0.509	7.31e-06	11	0.696	-9.244	0	0.0315	98.137	4	0.593
Trouble	73	273426	0.18899999999999997	0.561	0.547	0.00157	11	0.17	-7.496	0	0.0321	139.755	4	0.19
Your Body Is a Wonderland	78	249626	0.0206	0.647	0.7290000000000001	0.0489	5	0.134	-6.251	1	0.0236	94.01	4	0.687
The Blower's Daughter	59	286653	0.134	0.342	0.2	0.000153	4	0.341	-13.569	1	0.0324	133.113	4	0.0743
I Will Wait	71	276720	0.0103	0.48100000000000004	0.7659999999999999	0.0067	1	0.302	-5.207999999999999	1	0.0334	131.143	4	0.436
Better Together	72	207680	0.29100000000000004	0.866	0.34700000000000003	7.01e-06	7	0.109	-9.552999999999999	0	0.0685	110.06299999999999	4	0.616
Lucky	79	191360	0.29600000000000004	0.623	0.41700000000000004	0.0	0	0.135	-8.699	1	0.0354	130.032	4	0.721
Immortalized	63	257836	0.000157	0.373	0.991	1.29e-06	7	0.162	-2.101	1	0.214	197.97299999999998	3	0.316
Come And Get It	5	181426	0.000157	0.569	0.986	5.32e-06	7	0.36700000000000005	-4.027	1	0.0671	108.001	4	0.40299999999999997
Drop Dead Cynical	24	197853	4.13e-05	0.521	0.9129999999999999	0.00022999999999999998	7	0.0961	-3.948	1	0.0819	140.059	4	0.542
Blood	9	189120	4.16e-05	0.475	0.971	3.66e-05	4	0.313	-2.755	0	0.0824	90.52	4	0.348
When Legends Rise	60	172826	0.000236	0.44	0.9159999999999999	1.9399999999999997e-05	4	0.0897	-4.2219999999999995	0	0.266	124.09899999999999	4	0.401
The Reckoning	67	251106	0.0035600000000000002	0.31	0.825	0.0	1	0.6409999999999999	-4.53	1	0.0563	89.885	4	0.475
Black Wedding (feat. Rob Halford)	66	247373	0.00796	0.54	0.9670000000000001	0.0	1	0.6829999999999999	-4.1739999999999995	0	0.162	136.89600000000002	4	0.293
Sham Pain	67	209703	0.000176	0.5539999999999999	0.938	2.8999999999999998e-06	11	0.147	-4.901	0	0.0532	96.5	4	0.4
Here Comes The Boom	7	251560	0.00214	0.59	0.9690000000000001	0.132	7	0.9520000000000001	-3.3960000000000004	1	0.0817	105.022	4	0.223
MANTRA	79	233297	0.00047699999999999994	0.502	0.8170000000000001	0.0	0	0.153	-3.508	1	0.0447	90.024	4	0.617
Alone In A Room	70	245861	0.00251	0.48200000000000004	0.946	0.0	4	0.0466	-3.2310000000000003	0	0.0853	135.071	4	0.287
Prey	66	255230	3.28e-05	0.27	0.9640000000000001	0.0247	6	0.525	-4.545	1	0.0866	99.73100000000001	3	0.325
1234	15	202907	5.3200000000000006e-05	0.5579999999999999	0.953	0.000375	7	0.062	-4.705	1	0.0288	95.0	4	0.75
Chaos And Earthquakes	66	225133	0.000417	0.524	0.843	0.125	10	0.375	-5.577999999999999	0	0.0536	85.993	4	0.212
Dumptruck	61	217720	4.49e-05	0.491	0.87	0.000145	2	0.0607	-4.327	1	0.0443	103.072	4	0.21
Sleep Walking Elite	59	219760	0.0056700000000000006	0.42700000000000005	0.9590000000000001	0.000279	8	0.151	-4.67	1	0.0711	84.979	3	0.39799999999999996
Who Do You Trust?	68	196480	0.047	0.56	0.885	3.47e-06	2	0.361	-5.631	1	0.0363	102.00299999999999	4	0.312
Hereafter	65	255586	4.5799999999999995e-05	0.513	0.973	0.0032600000000000003	6	0.22399999999999998	-4.115	0	0.0849	121.01799999999999	4	0.159
The Devil's Bleeding Crown	14	238653	1.85e-05	0.55	0.917	0.214	7	0.0333	-4.575	1	0.0378	109.552	3	0.245
All or Nothing	55	198144	0.00103	0.466	0.9540000000000001	2.94e-06	7	0.111	-5.077	1	0.33299999999999996	198.049	4	0.325
Animal	53	212933	1.6e-05	0.414	0.987	1.65e-06	10	0.361	-1.6909999999999998	0	0.0922	157.924	4	0.255
Are You Ready	72	261705	0.00010800000000000001	0.528	0.976	0.0	2	0.24	-2.188	1	0.0803	100.08200000000001	4	0.511
Monster	58	207200	0.00011200000000000001	0.377	0.971	0.00146	6	0.371	-3.3160000000000003	1	0.134	140.025	4	0.326
Do You Really Want It	60	233333	8.6e-05	0.223	0.8909999999999999	0.00042199999999999996	7	0.107	-4.918	1	0.133	170.6	4	0.5579999999999999
Calm Before the Storm	48	235013	1.34e-05	0.377	0.975	0.00344	2	0.268	-4.31	0	0.171	163.168	4	0.311
Rainier Fog	59	301706	0.00011	0.539	0.909	0.613	8	0.128	-5.7410000000000005	1	0.0342	115.977	4	0.627
The Remedy	2	243913	3.26e-06	0.35600000000000004	0.995	0.000196	4	0.40299999999999997	-3.366	0	0.172	183.985	4	0.16699999999999998
Bad Listener	55	208688	0.00405	0.585	0.975	0.0	4	0.5710000000000001	-3.891	1	0.0575	112.506	4	0.298
Over It	35	227864	7.69e-05	0.374	0.971	0.0	11	0.322	-4.284	0	0.0697	97.625	4	0.701
Walk	73	315120	0.000155	0.43	0.7040000000000001	0.00221	1	0.0933	-8.008	0	0.0804	118.242	4	0.703
Infra-Red	39	230933	0.00115	0.568	0.907	0.0	5	0.0982	-4.641	0	0.0488	112.037	4	0.337
Risen	53	206471	8.18e-05	0.496	0.915	1.82e-06	6	0.0471	-4.853	1	0.0878	100.031	4	0.34600000000000003
Torn in Two	65	257453	0.000113	0.354	0.943	0.0187	5	0.10400000000000001	-3.633	1	0.28800000000000003	94.416	4	0.36700000000000005
DEVIL	18	207986	0.00039	0.354	0.9420000000000001	6.36e-06	7	0.431	-3.245	1	0.237	119.992	4	0.242
Rats	61	261573	6.11e-06	0.522	0.9440000000000001	0.48200000000000004	2	0.135	-5.731	0	0.0936	124.029	4	0.23600000000000002
Broken Heart	63	187371	0.0108	0.528	0.861	0.0	2	0.268	-4.309	1	0.0518	95.02	4	0.591
Uncomfortable	54	220896	0.00149	0.53	0.977	0.0	0	0.155	-2.3	1	0.0736	118.98299999999999	4	0.28
Instincts	55	260509	4.04e-05	0.418	0.983	0.055999999999999994	1	0.29	-3.716	1	0.0679	161.077	4	0.39399999999999996
Broken	58	200310	0.0009539999999999999	0.526	0.903	8.4e-05	2	0.111	-4.59	0	0.0444	144.017	4	0.45
Breaking Skin	43	174546	9.85e-05	0.501	0.929	0.0129	5	0.265	-2.6689999999999996	0	0.0484	104.969	4	0.442
1000hp	54	226540	4.36e-05	0.52	0.948	1.4099999999999999e-05	6	0.0525	-3.951	0	0.0515	92.09100000000001	4	0.47100000000000003
That's My Jam	34	196051	0.0043	0.585	0.9279999999999999	0.0	5	0.275	-4.939	1	0.0607	104.007	4	0.547
Wash It All Away	66	224906	2.08e-05	0.485	0.987	0.0	4	0.267	-3.1	1	0.0738	123.57600000000001	4	0.272
Absolute Zero	68	229840	0.00010800000000000001	0.552	0.988	0.309	1	0.846	-2.555	0	0.0787	139.941	4	0.619
The Void	13	233079	0.00043200000000000004	0.5710000000000001	0.9540000000000001	0.0014	2	0.057999999999999996	-3.3989999999999996	0	0.0464	123.051	4	0.53
Hardwired	24	189347	1.0199999999999999e-05	0.27399999999999997	0.99	0.0052	8	0.21600000000000003	-3.3289999999999997	0	0.0465	93.515	4	0.5329999999999999
Shadows Inside	59	236549	4.27e-06	0.36700000000000005	0.972	1.0800000000000002e-05	10	0.153	-4.08	0	0.192	179.959	4	0.29600000000000004
Hate Me	54	182190	0.00564	0.573	0.983	0.0	1	0.261	-4.006	1	0.196	105.06700000000001	4	0.447
Halo	66	195653	2.8699999999999996e-05	0.529	0.92	0.00202	3	0.0582	-4.168	1	0.0649	111.132	4	0.43799999999999994
X	46	211165	0.006790000000000001	0.517	0.985	0.0	7	0.0768	-3.2910000000000004	1	0.175	111.883	4	0.212
On My Teeth	4	190840	4.4200000000000004e-05	0.415	0.945	0.00107	1	0.205	-4.209	1	0.0745	165.03099999999998	4	0.139
Waking Lions	59	231963	1.9399999999999997e-05	0.501	0.971	0.0464	6	0.23	-3.051	1	0.18899999999999997	143.05200000000002	4	0.659
Judas	62	250792	0.000101	0.418	0.907	0.000433	0	0.34600000000000003	-3.675	1	0.0584	99.17	4	0.473
Loneshark	53	223506	0.00025499999999999996	0.363	0.988	0.0462	10	0.615	-3.207	0	0.0922	89.944	4	0.0857
Raise Your Horns	57	263786	6.850000000000001e-05	0.46	0.8759999999999999	0.7979999999999999	5	0.151	-5.39	1	0.045	164.99200000000002	3	0.499
Remember We Die	56	225263	0.000367	0.49700000000000005	0.978	0.0	11	0.389	-4.356	0	0.07200000000000001	92.022	4	0.69
TriggerPulse	39	253146	6.159999999999999e-05	0.344	0.903	0.0322	8	0.168	-5.018	1	0.11	175.158	4	0.218
Don't Need You - Edit	23	267997	3.01e-05	0.212	0.97	2.83e-06	7	0.0682	-4.68	1	0.132	152.577	4	0.349
Psychosocial	75	283400	0.00252	0.5760000000000001	0.9890000000000001	0.0032	2	0.0243	-1.909	1	0.11199999999999999	135.093	4	0.35200000000000004
Looking Down the Barrel of Today	45	161626	0.000651	0.48700000000000004	0.987	0.0506	1	0.284	-4.71	1	0.0812	180.065	4	0.499
Paranoia	65	200676	4.8200000000000006e-05	0.409	0.992	2.03e-06	3	0.1	-2.803	0	0.10800000000000001	149.859	4	0.344
God Damn	17	221973	0.000597	0.5	0.9470000000000001	0.00223	7	0.125	-5.75	0	0.122	120.021	4	0.267
Vice Grip	54	263586	3.17e-05	0.48	0.988	0.00432	11	0.389	-3.2289999999999996	0	0.0838	124.041	4	0.252
Let It Burn	50	241560	0.000173	0.341	0.912	0.0	6	0.21600000000000003	-5.465	1	0.0936	170.05700000000002	4	0.35200000000000004
The End	42	238491	0.000188	0.49	0.972	0.0299	10	0.368	-4.518	0	0.111	95.012	4	0.376
Happy Song	66	239386	4.02e-05	0.295	0.924	0.00462	5	0.377	-3.407	1	0.0678	171.94099999999997	4	0.21899999999999997
Fever	60	252244	0.544	0.755	0.8059999999999999	0.00011399999999999999	0	0.0908	-4.618	0	0.0479	98.008	4	0.892
Master Groove	65	179439	0.5539999999999999	0.833	0.804	0.000629	4	0.07400000000000001	-3.742	0	0.0938	106.005	4	0.63
Energy (Stay Far Away)	73	199521	0.345	0.836	0.614	9.86e-05	8	0.08800000000000001	-4.543	0	0.311	101.97	4	0.603
KANA	62	207378	0.345	0.853	0.8220000000000001	0.00011399999999999999	10	0.13	-5.917000000000001	0	0.212	102.82	4	0.62
Fake Love (feat. Duncan Mighty & WizKid)	62	246792	0.28	0.873	0.6509999999999999	0.000205	1	0.0782	-6.415	0	0.0664	106.036	4	0.833
Soco (feat. Wizkid, Ceeza Milli, Spotless & Terri)	70	255608	0.594	0.841	0.644	0.00402	9	0.142	-3.284	0	0.083	108.00299999999999	4	0.8809999999999999
Nowo	60	197851	0.237	0.7929999999999999	0.721	2.94e-06	11	0.134	-5.256	0	0.0905	107.978	4	0.519
Ma Lo	62	182857	0.424	0.7879999999999999	0.721	2.86e-06	11	0.0897	-4.577	1	0.152	105.23	4	0.653
Manya	58	231272	0.324	0.82	0.605	2.33e-06	2	0.159	-7.676	1	0.0922	110.01100000000001	4	0.643
My Love (feat. Major Lazer, WizKid, Dua Lipa)	73	228706	0.0453	0.728	0.8109999999999999	2.07e-06	7	0.36200000000000004	-4.2780000000000005	1	0.0564	114.995	4	0.705
Come Closer	67	211293	0.127	0.825	0.45299999999999996	3.82e-06	4	0.0838	-7.428999999999999	0	0.22699999999999998	99.97399999999999	4	0.496
Wine to the Top	52	219428	0.42100000000000004	0.815	0.8759999999999999	0.0	7	0.0728	-2.891	0	0.207	104.98100000000001	4	0.898
Daddy Yo	55	160293	0.23399999999999999	0.8190000000000001	0.8390000000000001	1.74e-05	6	0.13699999999999998	-3.6630000000000003	0	0.0682	98.96799999999999	4	0.81
One Dance	85	173986	0.00842	0.7959999999999999	0.61	0.00286	1	0.35100000000000003	-5.857	1	0.0516	103.99	4	0.391
Soweto Baby (feat. Wizkid & DJ Buckz)	52	258000	0.292	0.889	0.728	4.09e-06	4	0.0748	-6.995	0	0.141	120.016	4	0.767
Final (Baba Nla)	54	160000	0.163	0.7929999999999999	0.726	0.0	8	0.0934	-6.693	0	0.08199999999999999	105.059	4	0.902
Bend Down Pause	50	197276	0.22	0.895	0.956	0.0	4	0.34	-2.5989999999999998	1	0.182	100.03	4	0.8140000000000001
Ojuelegba	59	216242	0.146	0.644	0.748	0.000346	9	0.203	-5.862	0	0.0349	100.037	4	0.9009999999999999
In My Bed	50	230557	0.00424	0.851	0.77	0.0	11	0.0342	-5.667000000000001	0	0.0486	125.006	4	0.6579999999999999
Show You the Money	51	191506	0.513	0.7859999999999999	0.77	1.55e-06	8	0.0892	-4.8839999999999995	0	0.0768	122.99700000000001	4	0.8909999999999999
On Top Your Matter	47	284814	0.0536	0.706	0.966	0.0	0	0.0566	-1.266	1	0.0564	124.00299999999999	4	0.97
Ginger (feat. Wizkid)	47	232120	0.0596	0.777	0.897	0.0	1	0.29	-2.8710000000000004	1	0.0516	126.01799999999999	4	0.9640000000000001
Pullover (feat. Wiz-Kid)	47	187866	0.036000000000000004	0.8190000000000001	0.89	0.0	2	0.207	-2.265	1	0.064	130.04399999999998	4	0.9640000000000001
Jaiye Jaiye (feat. Femi Kuti)	48	246126	0.24	0.6459999999999999	0.978	0.0	9	0.11	-2.6630000000000003	0	0.0602	118.00399999999999	4	0.789
Caro (feat. Lax)	52	246832	0.0214	0.698	0.9440000000000001	4.68e-05	9	0.485	-2.48	0	0.0628	122.18299999999999	4	0.915
Slow Down (feat. Wiz Kid)	49	261546	0.11599999999999999	0.52	0.7170000000000001	0.0	6	0.249	-3.0060000000000002	0	0.389	135.55	5	0.7040000000000001
The Matter (feat. Wizkid)	49	198058	0.22399999999999998	0.6970000000000001	0.841	0.0	2	0.336	-6.782	1	0.271	103.07	4	0.8079999999999999
Dance for Me	44	158175	0.331	0.665	0.8059999999999999	0.0	11	0.396	-5.622000000000001	1	0.0754	124.99	4	0.42100000000000004
Pakurumo	47	212005	0.525	0.879	0.737	0.00576	2	0.268	-5.412000000000001	1	0.0421	119.99	4	0.9670000000000001
Love My Baby	46	246828	0.301	0.746	0.841	0.0	4	0.41200000000000003	-5.282	1	0.215	121.04299999999999	4	0.7070000000000001
Tease Me / Bad Guys	47	188817	0.0037600000000000003	0.613	0.951	0.0	9	0.0774	-2.305	0	0.261	104.427	4	0.93
Loyal	63	185625	0.126	0.81	0.584	0.0	5	0.0679	-6.271	1	0.0653	99.98100000000001	4	0.841
Fakaza	40	296784	0.00112	0.905	0.894	0.261	2	0.057999999999999996	-6.178	1	0.0394	127.006	4	0.185
Monini	37	319920	0.00176	0.809	0.573	0.32899999999999996	2	0.0628	-6.939	0	0.0594	123.961	4	0.71
Midnight Starring	48	352653	0.0192	0.9359999999999999	0.69	0.00025699999999999996	1	0.0822	-6.5329999999999995	1	0.095	126.027	4	0.545
Hurtin' Me - The Remix	60	241024	0.179	0.506	0.8220000000000001	0.0	0	0.31	-3.3480000000000003	1	0.282	203.27599999999998	4	0.738
Suited (SynX Remix)[feat. Mr Eazi] (feat. Synx & Mr Eazi)	40	269997	0.19399999999999998	0.445	0.73	0.0	1	0.203	-5.68	0	0.311	100.462	4	0.6509999999999999
Make Wild	41	195357	0.28300000000000003	0.87	0.6729999999999999	0.000198	7	0.152	-6.595	0	0.139	112.01	4	0.51
Ma Lo	62	182857	0.424	0.7879999999999999	0.721	2.86e-06	11	0.0897	-4.577	1	0.152	105.23	4	0.653
Issa Goal	50	216774	0.161	0.708	0.767	0.0	4	0.32799999999999996	-4.368	0	0.258	124.45299999999999	4	0.853
Legbegbe	49	262191	0.0652	0.903	0.7809999999999999	8.56e-05	1	0.0591	-5.465	0	0.109	125.01	4	0.758
Daddy Yo	55	160293	0.23399999999999999	0.8190000000000001	0.8390000000000001	1.74e-05	6	0.13699999999999998	-3.6630000000000003	0	0.0682	98.96799999999999	4	0.81
Pana	63	242893	0.305	0.5529999999999999	0.5529999999999999	0.0581	6	0.0715	-6.818	0	0.305	72.949	3	0.664
Drogba (Joanna)	65	199000	0.0206	0.966	0.633	4.06e-06	2	0.0715	-6.392	1	0.10099999999999999	108.01100000000001	4	0.767
Skelewu	52	189506	0.156	0.828	0.8440000000000001	1.31e-06	10	0.0609	-3.447	0	0.0895	120.98899999999999	4	0.858
Tied Up	48	187333	0.0122	0.664	0.623	1.32e-05	1	0.0957	-5.357	0	0.158	180.183	4	0.65
Orkant/Balance Pon It	41	279445	0.0184	0.8490000000000001	0.92	1.6800000000000002e-05	1	0.522	-4.191	1	0.14300000000000002	126.038	4	0.71
All My Life	46	174000	0.0404	0.428	0.904	4.1e-06	5	0.0754	-4.189	1	0.261	199.86900000000003	4	0.8340000000000001
Particula	59	204654	0.0265	0.6779999999999999	0.735	2.1899999999999997e-05	8	0.235	-4.725	1	0.0488	100.00200000000001	4	0.386
My Woman, My Everything (feat. Wandecoal)	57	233717	0.0438	0.902	0.845	0.0	11	0.0867	-2.695	1	0.0644	112.005	4	0.625
Spy Candy	39	199699	0.0439	0.7070000000000001	0.44299999999999995	6.32e-06	1	0.506	-7.401	1	0.0314	94.001	4	0.293
Makhe	47	371973	0.00017900000000000001	0.94	0.713	0.217	11	0.0623	-6.766	0	0.0455	125.01299999999999	4	0.39
AKWAABA	58	206829	0.0203	0.8809999999999999	0.862	0.113	2	0.0638	-4.974	1	0.0525	123.06200000000001	4	0.213
Love You Die (feat. Diamond Platnumz)	52	195597	0.14	0.79	0.6990000000000001	0.0	0	0.0945	-6.4270000000000005	1	0.0376	105.04	4	0.7709999999999999
Jezebel (Main Mix) (feat. Oskido)	27	459040	0.000173	0.799	0.752	0.11900000000000001	0	0.0826	-11.465	1	0.0785	126.01799999999999	4	0.613
Said (Coke Studio Africa)	49	218079	0.691	0.7929999999999999	0.607	0.0	11	0.0601	-8.511000000000001	0	0.14400000000000002	103.03299999999999	4	0.564
Wololo	38	390373	0.000294	0.895	0.7509999999999999	0.0032	1	0.0524	-6.372999999999999	0	0.0588	126.053	4	0.768
Property	61	144679	0.385	0.893	0.485	6.900000000000001e-06	1	0.128	-5.41	1	0.281	99.927	4	0.818
Rock Your Body	58	221228	0.107	0.8009999999999999	0.623	0.00396	0	0.0853	-7.861000000000001	1	0.0982	104.985	4	0.8009999999999999
Shake Body	55	208873	0.193	0.855	0.872	2.8699999999999996e-05	6	0.0615	-4.09	1	0.0548	130.998	4	0.96
Ay mama	40	198626	0.205	0.6829999999999999	0.489	0.0	8	0.0437	-5.542000000000001	0	0.0836	109.939	4	0.7979999999999999
Confession	37	212703	0.242	0.883	0.523	4.84e-05	7	0.16699999999999998	-5.954	1	0.0852	105.031	4	0.732
Leg Over	65	197972	0.58	0.601	0.6809999999999999	0.0	9	0.0934	-5.171	1	0.324	98.07799999999999	4	0.546
Been Calling	60	196800	0.201	0.743	0.7	0.0	5	0.252	-6.108	1	0.0707	125.04799999999999	5	0.6779999999999999
Science Student	51	203363	0.562	0.789	0.8640000000000001	0.0	2	0.0759	-2.8480000000000003	1	0.344	124.166	4	0.8140000000000001
Million Pound Girl (Badder Than Bad) - Edit	54	246601	0.0808	0.605	0.938	0.0	1	0.0569	-1.197	1	0.076	199.887	4	0.7340000000000001
Sunrise	36	203242	0.0154	0.684	0.852	6.51e-05	11	0.251	-5.4110000000000005	1	0.141	107.9	4	0.687
Tonight	46	250000	0.0359	0.7959999999999999	0.6759999999999999	6.26e-06	5	0.0549	-6.51	0	0.0525	112.01899999999999	4	0.733
Take Over	56	216635	0.0349	0.807	0.584	5.51e-06	0	0.0782	-4.987	1	0.0571	105.072	4	0.8540000000000001
Maga 2 Mugu	41	226506	0.43	0.429	0.922	3.45e-06	1	0.157	-4.176	0	0.35	213.226	4	0.93
Prayer	37	216111	0.14	0.728	0.823	0.000167	1	0.318	-6.015	0	0.0405	119.931	4	0.795
Mama	46	219297	0.433	0.784	0.882	0.000215	7	0.132	-4.8	1	0.0679	124.041	4	0.955
Baba	52	196440	0.146	0.7659999999999999	0.867	0.0	4	0.0719	-3.657	0	0.12	110.096	4	0.809
Club Controller	43	361750	0.00618	0.8220000000000001	0.867	0.217	1	0.0431	-8.079	1	0.0386	125.008	4	0.76
CCTV	52	253152	0.141	0.835	0.74	3.78e-06	5	0.0797	-3.838	1	0.0427	108.01799999999999	4	0.9540000000000001
Trobul	47	242026	0.314	0.884	0.521	3.95e-06	8	0.107	-6.876	0	0.268	99.914	4	0.536
Fantasy	48	217103	0.152	0.802	0.71	0.0	7	0.159	-4.1930000000000005	1	0.0583	114.041	4	0.826
Wine to the Top	52	219428	0.42100000000000004	0.815	0.8759999999999999	0.0	7	0.0728	-2.891	0	0.207	104.98100000000001	4	0.898
Anticipation	29	230160	0.31	0.5489999999999999	0.562	0.0	10	0.105	-10.664000000000001	0	0.434	83.463	4	0.861
Shakara (Oloje)	22	805746	0.263	0.634	0.713	0.0468	10	0.159	-6.619	0	0.0453	120.286	4	0.593
Best Life	78	200265	0.21100000000000002	0.845	0.6679999999999999	0.0	1	0.122	-6.702000000000001	0	0.0447	106.01700000000001	4	0.721
079ME	76	211852	0.40399999999999997	0.629	0.601	0.0	10	0.0582	-7.507999999999999	0	0.309	199.921	4	0.612
KANA	62	207378	0.345	0.853	0.8220000000000001	0.00011399999999999999	10	0.13	-5.917000000000001	0	0.212	102.82	4	0.62
Assurance	59	249320	0.275	0.665	0.799	2.99e-06	4	0.0756	-3.2439999999999998	0	0.115	206.007	4	0.8059999999999999
One Leg Up	32	199835	0.415	0.882	0.565	0.000322	1	0.369	-6.944	1	0.0468	123.943	4	0.9109999999999999
Labyrinth	25	466451	0.00023999999999999998	0.765	0.948	0.9390000000000001	1	0.0614	-8.573	1	0.0455	124.01700000000001	4	0.8109999999999999
If	63	237714	0.397	0.951	0.6609999999999999	0.0	7	0.0686	-2.678	0	0.0612	104.99700000000001	4	0.9259999999999999
Sgicha (feat. HHP)	23	350179	0.0102	0.7959999999999999	0.7809999999999999	1.0800000000000002e-05	3	0.0873	-5.624	0	0.19699999999999998	121.995	4	0.5710000000000001
Zombie	30	745653	0.38799999999999996	0.7040000000000001	0.9420000000000001	0.0147	2	0.302	-5.115	0	0.171	131.69	4	0.584
Despacito x Shape Of You	63	198946	0.0582	0.691	0.631	0.0	5	0.16899999999999998	-7.239	1	0.0377	93.984	4	0.5770000000000001
Party In The U.S.A.	55	63080	0.8220000000000001	0.519	0.36	0.0	10	0.177	-8.575	0	0.105	97.42	4	0.7
Waka Waka	0	199801	0.154	0.726	0.7509999999999999	0.0	1	0.11699999999999999	-6.757999999999999	1	0.174	127.03399999999999	4	0.8590000000000001
Somebody That I Used to Know	56	199360	0.0402	0.594	0.433	0.0	1	0.10400000000000001	-7.347	0	0.0334	128.918	4	0.20199999999999999
Attention	61	171520	0.0661	0.5329999999999999	0.61	0.0	7	0.225	-7.037000000000001	1	0.10800000000000001	204.308	4	0.7340000000000001
I'm Yours / Somewhere Over The Rainbow	46	214893	0.7809999999999999	0.426	0.313	0.0	0	0.09699999999999999	-7.774	1	0.0429	77.483	4	0.41600000000000004
Kennedy Center Performance - From "Pitch Perfect 2" Soundtrack	50	147293	0.643	0.598	0.828	0.0	2	0.763	-4.18	1	0.0798	130.064	4	0.743
Send My Love (To Your New Lover)	49	210731	0.146	0.7509999999999999	0.599	0.0	2	0.0973	-8.087	1	0.237	82.031	4	0.966
Chandelier	41	247377	0.868	0.256	0.13699999999999998	0.0	11	0.19	-10.338	1	0.038	70.692	4	0.14300000000000002
Any Way You Want It (World Championship Medley) - From "Pitch Perfect 2" Soundtrack	47	116280	0.322	0.603	0.792	0.0	7	0.11800000000000001	-4.779	1	0.138	142.97299999999998	4	0.8170000000000001
We Belong - From "Pitch Perfect 2" Soundtrack	46	214746	0.145	0.49	0.526	0.0	5	0.113	-6.559	1	0.0499	135.178	4	0.381
I Knew You Were Trouble	43	215626	0.74	0.665	0.664	0.0	2	0.25	-5.505	1	0.0724	76.968	4	0.599
Back To Basics - From "Pitch Perfect 2" Soundtrack	51	90653	0.794	0.5429999999999999	0.556	0.0	6	0.168	-5.379	0	0.14	100.99799999999999	4	0.736
Daft Punk	64	248560	0.00403	0.7170000000000001	0.621	0.0	11	0.14400000000000002	-7.587999999999999	0	0.0605	133.014	4	0.72
Riff Off - From "Pitch Perfect 2" Soundtrack	54	264493	0.20800000000000002	0.612	0.655	0.0	1	0.0764	-6.249	1	0.354	107.565	4	0.7290000000000001
Feelin' It	35	182760	0.337	0.675	0.7440000000000001	0.0	2	0.075	-5.787999999999999	1	0.0464	94.02799999999999	4	0.547
Stars	39	183466	0.00866	0.513	0.5589999999999999	0.0	2	0.11	-7.103	1	0.0293	135.94299999999998	4	0.5479999999999999
Don't Stop Believin' (Glee Cast Version)	65	232000	0.038	0.473	0.604	0.0	7	0.10300000000000001	-4.034	1	0.0337	123.85700000000001	4	0.271
Riff Off: Mickey/Like A Virgin/Hit Me With Your Best Shot/S&M/Let’s Talk About Sex/I’ll Make Love To You/Feels Like The First Time/No Diggity	58	223840	0.5760000000000001	0.5770000000000001	0.499	0.0	3	0.10099999999999999	-5.586	0	0.355	125.492	4	0.706
Can't Hold Us	55	198040	0.0128	0.657	0.852	0.0	11	0.366	-6.186	0	0.121	143.004	4	0.79
Cups - Movie Version	55	76946	0.5539999999999999	0.927	0.32899999999999996	2.8699999999999996e-05	7	0.0302	-13.675999999999998	1	0.156	129.998	4	0.7909999999999999
I See Fire	0	291718	0.7	0.418	0.33399999999999996	0.0	10	0.29	-7.38	0	0.0318	76.075	4	0.22899999999999998
Problem	30	150459	0.0953	0.7240000000000001	0.66	5.52e-06	11	0.11800000000000001	-8.046	0	0.0787	108.19	4	0.7559999999999999
Hey, Soul Sister	23	110106	0.35	0.46399999999999997	0.7170000000000001	0.0	3	0.35700000000000004	-5.935	1	0.0561	95.18700000000001	4	0.6809999999999999
Trebles Finals: Bright Lights Bigger City/Magic	55	154560	0.201	0.574	0.525	0.0	9	0.0826	-7.257000000000001	0	0.23399999999999999	112.948	4	0.465
Remix to Ignition	41	199533	0.504	0.691	0.581	0.0	1	0.244	-9.671	1	0.037000000000000005	129.972	4	0.752
Text Me Merry Christmas (feat. Kristen Bell)	39	160840	0.433	0.604	0.512	0.0	7	0.337	-5.045	1	0.0868	78.53	4	0.6729999999999999
Wake Me Up	48	193733	0.47700000000000004	0.7120000000000001	0.5539999999999999	0.0	3	0.19	-6.672000000000001	1	0.0337	116.91	4	0.369
Come Sail Away	35	336693	0.632	0.376	0.521	2.24e-06	0	0.215	-7.672999999999999	1	0.042	122.81700000000001	3	0.19
Right Round	53	196986	0.37200000000000005	0.7609999999999999	0.8140000000000001	0.0	7	0.254	-5.08	1	0.151	127.056	4	0.547
Rhythm Of Love / Can't Help Falling In Love	45	213880	0.196	0.56	0.7609999999999999	0.0	8	0.0896	-6.407	1	0.07200000000000001	85.48299999999999	4	0.6859999999999999
Radioactive	55	228000	0.504	0.49700000000000005	0.6	0.0	8	0.265	-7.6770000000000005	1	0.0721	134.993	4	0.426
Let It Go	33	220452	0.659	0.491	0.389	0.0	3	0.184	-4.492	1	0.0282	130.201	4	0.389
Love The Way You Lie	20	158146	0.188	0.43700000000000006	0.878	0.0	10	0.35100000000000003	-3.8760000000000003	1	0.396	79.47399999999999	4	0.621
Landslide - Studio Version	21	176813	0.9	0.331	0.262	7.44e-06	11	0.10400000000000001	-8.615	1	0.0307	129.674	4	0.203
Game of Thrones	0	168824	0.147	0.337	0.7909999999999999	0.9520000000000001	0	0.09699999999999999	-7.8260000000000005	0	0.0642	173.899	3	0.228
Misty Mountains (A Cappella)	0	260315	0.924	0.294	0.158	0.0964	8	0.109	-15.491	0	0.0325	99.75	4	0.0869
Sweet Caroline	38	112360	0.767	0.563	0.311	1.2e-06	0	0.11	-9.18	1	0.0317	132.19899999999998	4	0.207
Stacey's Mom	42	201080	0.225	0.763	0.615	0.0	9	0.10300000000000001	-9.026	1	0.0483	120.01799999999999	4	0.8059999999999999
Bellas Finals: Price Tag/Don’t You (Forget About Me)/Give Me Everything/Just The Way You Are/Party In The U.S.A./Turn The Beat Around	60	217080	0.569	0.47700000000000004	0.691	0.0	0	0.0904	-5.784	1	0.177	105.335	4	0.275
Fix You	34	246706	0.818	0.292	0.27	5.45e-05	3	0.102	-12.130999999999998	1	0.0313	67.013	3	0.205
If I Were a Boy	17	109213	0.547	0.222	0.431	0.0	9	0.731	-6.977	1	0.0356	174.042	4	0.21100000000000002
Creep - Studio Version	24	221066	0.449	0.546	0.431	3.929999999999999e-05	7	0.1	-8.41	1	0.0305	93.95200000000001	4	0.12
Bittersweet Symphony / Baba O'Riley / Last Friday Night / Hollaback Girl	23	179053	0.552	0.521	0.823	0.0	3	0.31	-6.147	1	0.0744	116.553	4	0.665
The Final Countdown	24	75360	0.373	0.539	0.685	0.0	0	0.0809	-5.157	0	0.0461	123.955	4	0.5379999999999999
Pumped Up Kicks	32	233266	0.5820000000000001	0.6729999999999999	0.7929999999999999	0.0	3	0.261	-5.0280000000000005	1	0.0427	128.046	4	0.847
Medley: Killer Queen / Bohemian Rhapsody / Somebody To Love	23	204160	0.7	0.43799999999999994	0.653	0.0	9	0.9440000000000001	-7.2	1	0.36	108.36	1	0.311
Bad Romance	38	277546	0.217	0.6659999999999999	0.721	0.0	9	0.0982	-5.848	0	0.0407	120.081	4	0.49200000000000005
Before He Cheats	16	105013	0.588	0.358	0.807	0.0	1	0.82	-3.75	0	0.14	79.069	4	0.51
Cruise	25	100026	0.298	0.584	0.805	0.0	11	0.10300000000000001	-4.0569999999999995	1	0.109	74.938	4	0.89
Ring of Fire	52	141706	0.43	0.7140000000000001	0.503	2.07e-05	7	0.124	-8.052999999999999	1	0.039	104.882	4	0.33899999999999997
Halo	34	278200	0.446	0.405	0.655	0.0	7	0.0977	-6.676	1	0.0389	74.805	4	0.267
F**k You	26	72786	0.295	0.7809999999999999	0.42700000000000005	0.0	1	0.237	-8.373	0	0.0468	127.89200000000001	4	0.764
Don't Stop The Music	52	185080	0.095	0.8320000000000001	0.6729999999999999	0.0	1	0.201	-6.478	0	0.115	124.98700000000001	4	0.84
Grace Kelly - Studio Version	24	198600	0.767	0.57	0.46399999999999997	0.0	7	0.113	-5.916	1	0.0385	121.969	4	0.633
A-Punk	27	141341	0.21	0.795	0.636	0.0	2	0.0622	-5.874	1	0.19	87.552	4	0.9520000000000001
Wavin' Flag	20	115706	0.7829999999999999	0.318	0.841	0.0	6	0.096	-4.926	0	0.3	165.63400000000001	3	0.753
Livin' On A Prayer	7	233946	0.415	0.6970000000000001	0.564	0.0	5	0.0663	-3.772	1	0.0344	108.04799999999999	4	0.767
Showoff	53	253000	0.40299999999999997	0.642	0.703	1.2e-05	10	0.086	-6.9270000000000005	1	0.0845	133.968	4	0.304
Change	38	196649	0.305	0.768	0.611	0.0	0	0.61	-5.707999999999999	0	0.309	94.17	4	0.408
Everybody But You	56	214359	0.299	0.585	0.56	0.0	9	0.154	-7.992000000000001	0	0.175	167.903	4	0.586
Shapeshifter (feat. Locksmith & Illmaculate)	39	269146	0.0528	0.715	0.8290000000000001	0.0	7	0.503	-5.3420000000000005	1	0.24600000000000002	89.986	4	0.6709999999999999
Black Magic	50	204640	0.21100000000000002	0.6709999999999999	0.81	9.31e-06	1	0.0758	-4.145	1	0.203	93.823	4	0.322
Clark Griswold	66	227106	0.193	0.828	0.69	9.5e-06	1	0.0947	-5.732	1	0.0804	95.99700000000001	4	0.8320000000000001
Lead The Way	34	206163	0.10300000000000001	0.53	0.58	0.0	8	0.11800000000000001	-8.427999999999999	0	0.494	127.3	4	0.595
Open Road	37	217298	0.51	0.629	0.642	0.0	1	0.25	-8.882	0	0.307	91.12700000000001	4	0.711
Thank the Lord	42	201943	0.0508	0.68	0.753	1.3000000000000001e-05	11	0.165	-8.32	1	0.381	145.142	4	0.736
Divided	37	228000	0.128	0.6829999999999999	0.605	0.0	5	0.11599999999999999	-8.566	0	0.0928	77.49	4	0.506
Caution	46	196520	0.10800000000000001	0.861	0.693	0.000258	0	0.0814	-5.507000000000001	0	0.0652	128.99200000000002	4	0.802
Blessings	53	161832	0.0827	0.8009999999999999	0.5670000000000001	2.71e-05	8	0.099	-8.097999999999999	1	0.214	135.06	4	0.518
Best Years	60	287272	0.0618	0.8859999999999999	0.57	0.0	6	0.0586	-7.353	0	0.171	132.001	4	0.5379999999999999
9 Times Out Of 10	41	185517	0.613	0.7929999999999999	0.639	0.0	9	0.10800000000000001	-6.574	0	0.38	97.199	4	0.78
Taste	47	200371	0.355	0.905	0.63	0.0	9	0.0785	-5.3260000000000005	0	0.0903	128.032	4	0.91
Magic	25	235752	0.596	0.7509999999999999	0.5760000000000001	0.0	9	0.0874	-9.687000000000001	0	0.313	90.064	4	0.743
Sight	18	139746	0.499	0.746	0.47	0.0	1	0.22899999999999998	-10.47	1	0.436	79.063	4	0.425
On the Road	32	196530	0.02	0.465	0.7490000000000001	0.000379	10	0.105	-6.653	0	0.358	72.579	4	0.39
NO TIME	57	243784	0.5	0.583	0.5760000000000001	0.0	10	0.11599999999999999	-6.295	0	0.282	129.627	4	0.71
Masseuse	43	161481	0.636	0.6609999999999999	0.684	0.0	0	0.122	-5.609	0	0.154	162.115	4	0.7120000000000001
Luv	30	195620	0.302	0.759	0.642	0.00121	5	0.12300000000000001	-10.477	0	0.061	120.01	4	0.716
The Come Down Was Real	45	240084	0.0102	0.755	0.9229999999999999	0.00427	9	0.146	-4.942	0	0.0942	125.02	4	0.715
Problems	31	223840	0.382	0.855	0.597	1.1e-06	10	0.13	-7.756	0	0.10099999999999999	119.961	4	0.183
Nothing To Me	35	189705	0.013999999999999999	0.748	0.531	0.000281	1	0.11800000000000001	-11.06	1	0.32299999999999995	169.917	4	0.258
REVELATIONS	22	137454	0.0853	0.8390000000000001	0.8859999999999999	3.86e-06	8	0.073	-5.118	1	0.0839	109.979	4	0.037000000000000005
A to Z	47	208383	0.10300000000000001	0.711	0.675	0.0	9	0.268	-7.1339999999999995	0	0.0699	120.031	4	0.682
Let Me Down (feat. George Maple)	55	217783	0.41700000000000004	0.521	0.348	4.33e-05	5	0.11	-10.12	0	0.145	94.804	4	0.622
I Miss You	57	205452	0.5870000000000001	0.711	0.7020000000000001	8e-05	11	0.18600000000000003	-6.6770000000000005	1	0.154	74.023	4	0.861
Bless (What It's Like)	49	236993	0.34600000000000003	0.743	0.603	1.87e-05	6	0.115	-7.638999999999999	0	0.245	114.988	4	0.7140000000000001
No Sofas	47	250235	0.022000000000000002	0.621	0.627	0.128	0	0.353	-8.943999999999999	1	0.135	113.478	5	0.5429999999999999
Suffer In Silence	35	241606	0.557	0.544	0.5479999999999999	0.000176	4	0.223	-10.116	0	0.1	77.737	4	0.325
Lost at Heart	35	157697	0.5	0.7090000000000001	0.6859999999999999	0.00116	0	0.0861	-5.954	1	0.209	130.062	4	0.35200000000000004
All Three Eyes	34	152000	0.31	0.74	0.557	0.0	1	0.11800000000000001	-7.367999999999999	1	0.429	129.895	4	0.836
Wonderland	37	230013	0.317	0.588	0.6409999999999999	0.0	6	0.124	-6.973	1	0.146	120.056	4	0.414
Fuego	65	218000	0.0839	0.82	0.5870000000000001	0.0	9	0.0492	-8.681000000000001	0	0.0946	129.244	4	0.856
Deserve	40	224673	0.275	0.7170000000000001	0.7190000000000001	0.0	10	0.254	-3.861	0	0.0905	95.03200000000001	4	0.5479999999999999
Bandit	56	169466	0.0556	0.8	0.695	0.0	0	0.0542	-8.215	1	0.092	85.006	4	0.515
Time	38	220746	0.34600000000000003	0.47	0.6679999999999999	0.0	8	0.0876	-7.5889999999999995	1	0.36700000000000005	84.08200000000001	4	0.586
Facts	42	182247	0.43799999999999994	0.76	0.764	0.0	9	0.0814	-4.487	0	0.064	89.96700000000001	4	0.429
Switch Up	39	175080	0.0924	0.7509999999999999	0.614	0.0	5	0.29600000000000004	-7.473	0	0.0546	133.094	4	0.4
Sobriety	35	213655	0.445	0.76	0.519	0.0	7	0.11599999999999999	-10.719000000000001	1	0.2	110.01700000000001	4	0.392
Beat Drop	22	228597	0.35600000000000004	0.7959999999999999	0.452	0.0111	8	0.24100000000000002	-8.578	1	0.0934	105.956	4	0.185
Jonah	35	122823	0.16	0.738	0.723	0.0	5	0.6559999999999999	-8.464	0	0.374	84.96799999999999	4	0.49200000000000005
Won't Be Long	22	193043	0.10400000000000001	0.779	0.584	0.00028700000000000004	7	0.16	-7.132000000000001	1	0.136	91.971	4	0.311
Records	35	207440	0.223	0.7140000000000001	0.711	0.0	1	0.0974	-6.985	0	0.214	158.085	4	0.7609999999999999
Black Future	23	136438	0.0534	0.7490000000000001	0.444	5.16e-06	4	0.115	-12.634	0	0.389	146.0	4	0.26
Falling from the Sky	32	275303	0.0301	0.43700000000000006	0.542	0.0	9	0.151	-9.516	1	0.0586	66.112	3	0.0725
Promised Land	23	204131	0.0511	0.8540000000000001	0.603	3.56e-06	4	0.136	-8.607999999999999	0	0.23600000000000002	86.98200000000001	4	0.244
Make Money Not Friends	47	237557	0.39899999999999997	0.9059999999999999	0.569	0.0	3	0.106	-8.376	0	0.302	93.02799999999999	4	0.925
Too Far Gone	47	213576	0.508	0.787	0.46799999999999997	4.45e-06	0	0.1	-9.14	0	0.387	89.992	4	0.609
Crazy in Love	65	249106	0.000553	0.6459999999999999	0.72	7.61e-06	7	0.0556	-7.063	1	0.20600000000000002	99.259	4	0.64
In Da Club	19	193466	0.262	0.9009999999999999	0.72	0.0	11	0.0766	-2.826	0	0.36	90.059	4	0.795
Lose Yourself - From "8 Mile" Soundtrack	81	326466	0.00971	0.701	0.728	0.00115	2	0.361	-4.553999999999999	1	0.255	171.388	4	0.0591
Back To Black	81	240440	0.12300000000000001	0.49	0.725	2.68e-05	10	0.0983	-3.304	1	0.0392	123.28	4	0.335
SexyBack	77	242733	0.0584	0.9670000000000001	0.583	0.0	7	0.0519	-5.562	0	0.0789	117.0	4	0.9640000000000001
Hips Don't Lie	84	218093	0.284	0.778	0.8240000000000001	0.0	10	0.405	-5.892	0	0.0712	100.024	4	0.7559999999999999
Crazy	78	177466	0.0505	0.855	0.5870000000000001	0.0071400000000000005	8	0.105	-4.5889999999999995	1	0.0336	111.97	4	0.64
Party In The U.S.A.	79	202066	0.00112	0.652	0.698	0.00011499999999999999	10	0.0886	-4.667	0	0.042	96.021	4	0.47
Toxic	70	198800	0.0249	0.774	0.838	0.025	5	0.242	-3.9139999999999997	0	0.114	143.04	4	0.924
Hey Ya! - Radio Mix / Club Mix	75	235213	0.0588	0.7190000000000001	0.9670000000000001	0.00024900000000000004	0	0.20600000000000002	-2.435	1	0.0552	79.505	4	0.9640000000000001
Yeah!	71	250066	0.0219	0.895	0.795	0.0	2	0.0403	-4.6930000000000005	1	0.0977	105.00399999999999	4	0.574
Where Is The Love?	40	272533	0.10099999999999999	0.835	0.687	0.0	5	0.132	-3.18	1	0.184	94.059	4	0.828
TiK ToK	69	199733	0.0608	0.745	0.667	0.0	2	0.28300000000000003	-6.781000000000001	0	0.121	120.046	4	0.633
Don't Cha	40	272080	0.00542	0.875	0.631	2.54e-06	1	0.127	-3.475	1	0.099	120.00200000000001	4	0.5489999999999999
Don't Stop The Music	79	267080	0.0336	0.835	0.669	6.92e-05	6	0.0535	-5.582000000000001	0	0.0643	122.66799999999999	4	0.542
Poker Face	31	237200	0.12	0.851	0.8059999999999999	1.39e-06	4	0.122	-4.618	1	0.0788	119.00200000000001	4	0.775
Irreplaceable	78	227853	0.0293	0.447	0.6940000000000001	5.46e-06	7	0.16699999999999998	-4.637	0	0.382	175.868	4	0.509
I Gotta Feeling	70	289133	0.0823	0.741	0.748	0.0	0	0.34	-6.2989999999999995	1	0.0264	127.965	4	0.6
I Kissed A Girl	74	179640	0.00223	0.6990000000000001	0.76	0.0	5	0.132	-3.173	1	0.0677	129.996	4	0.696
911	56	259346	0.243	0.72	0.6659999999999999	5.79e-06	7	0.0872	-9.162	1	0.22699999999999998	87.024	4	0.7070000000000001
Gold Digger	39	207626	0.0192	0.6459999999999999	0.696	0.0	1	0.0762	-5.572	0	0.342	92.88	4	0.625
Hit 'Em up Style (Oops!)	58	250493	0.17300000000000001	0.698	0.722	0.0	5	0.289	-5.319	0	0.0799	90.116	4	0.67
Survivor	75	254026	0.0559	0.514	0.9109999999999999	0.0	1	0.775	-2.0269999999999997	0	0.41	161.109	4	0.619
This Love	40	206200	0.0551	0.7140000000000001	0.868	0.0	5	0.0987	-4.596	0	0.0363	95.05	4	0.78
I'm Yours	69	243494	0.564	0.6890000000000001	0.43200000000000005	0.0	11	0.0928	-9.394	1	0.0452	151.079	4	0.747
No Air (feat. Chris Brown)	72	264373	0.0521	0.466	0.759	0.0	8	0.0587	-4.978	0	0.19899999999999998	160.033	4	0.32799999999999996
Apologize	34	184826	0.0252	0.657	0.588	0.0	8	0.087	-6.005	1	0.0272	118.022	4	0.105
Dilemma	79	289173	0.21100000000000002	0.725	0.534	2.9100000000000003e-05	2	0.221	-8.363999999999999	0	0.16699999999999998	168.11900000000003	4	0.621
Make You Feel My Love	79	212040	0.907	0.552	0.17300000000000001	0.000401	10	0.105	-10.575999999999999	1	0.0292	76.97	1	0.0854
U Remind Me	77	266893	0.19399999999999998	0.657	0.629	0.0	6	0.254	-4.938	1	0.0782	93.985	4	0.726
Hollaback Girl	72	199853	0.35	0.9259999999999999	0.9159999999999999	6.17e-06	10	0.0234	-2.221	0	0.0929	110.007	4	0.904
Young Folks	17	278719	0.0128	0.672	0.857	0.0009	0	0.16	-4.915	1	0.038	138.153	4	0.685
Bye Bye Bye	66	199640	0.0198	0.5710000000000001	0.87	6.6e-06	8	0.0564	-3.877	0	0.0641	172.71599999999998	4	0.813
Every time we touch	26	197124	0.00281	0.633	0.976	1.29e-05	8	0.382	-5.362	1	0.0519	142.02700000000002	4	0.493
Umbrella	82	275986	0.00864	0.583	0.8290000000000001	0.0	1	0.0426	-4.603	1	0.134	174.028	4	0.575
Drop It Like It's Hot	36	266066	0.16899999999999998	0.892	0.628	0.0	1	0.102	-3.832	1	0.21600000000000003	92.06299999999999	4	0.6759999999999999
Ordinary People	70	281466	0.929	0.469	0.132	0.0	10	0.0873	-14.001	1	0.0807	67.01100000000001	3	0.36
One More Time - Short Radio Edit	69	235466	0.0348	0.648	0.6709999999999999	0.0	2	0.376	-8.49	1	0.10400000000000001	122.891	4	0.5329999999999999
Kids	78	302840	0.0007599999999999999	0.451	0.9309999999999999	0.0049	9	0.361	-3.8710000000000004	1	0.0719	122.961	4	0.172
Maria Maria (feat. The Product G&B) - Radio Edit	64	237920	0.0532	0.755	0.7440000000000001	1.25e-05	4	0.0263	-5.042	0	0.0996	97.92299999999999	4	0.8190000000000001
With Every Heartbeat - with Kleerup	53	251240	0.00909	0.496	0.879	0.00024300000000000002	4	0.24100000000000002	-4.024	0	0.038	120.90899999999999	3	0.377
Single Ladies (Put a Ring on It)	72	193213	0.0383	0.426	0.584	0.0	1	0.188	-5.292999999999999	1	0.29600000000000004	193.437	4	0.272
She Will Be Loved	45	257133	0.0567	0.524	0.711	0.0	0	0.134	-5.494	0	0.0405	203.86700000000002	4	0.539
Unwritten	77	259333	0.00577	0.706	0.8009999999999999	0.0	5	0.0822	-6.332999999999999	1	0.0399	100.01299999999999	4	0.63
Complicated	21	244506	0.0615	0.5820000000000001	0.758	8.41e-06	5	0.309	-5.9510000000000005	1	0.0464	77.982	4	0.413
It Wasn't Me	73	227546	0.0503	0.852	0.604	0.0	0	0.327	-4.569	1	0.0642	94.762	4	0.667
Bootylicious	59	207354	0.00247	0.835	0.833	0.0	1	0.171	-4.364	0	0.284	103.35799999999999	4	0.586
Oops!...I Did It Again	69	210853	0.317	0.755	0.8320000000000001	1.9e-05	11	0.21899999999999997	-4.869	1	0.0462	95.044	4	0.888
Since U Been Gone	66	188960	0.0016899999999999999	0.664	0.741	0.0502	0	0.113	-5.391	1	0.0343	131.006	4	0.409
Sex on Fire	45	204586	0.0016600000000000002	0.544	0.903	0.00632	9	0.1	-5.651	1	0.0545	153.629	4	0.43200000000000005
White Flag	68	240040	0.344	0.509	0.537	7.26e-06	5	0.0805	-6.834	1	0.0383	170.037	4	0.315
The Scientist	86	309600	0.727	0.56	0.442	1.7100000000000002e-05	5	0.11	-7.224	1	0.0243	146.44799999999998	4	0.212
4 Minutes (feat. Justin Timberlake & Timbaland)	72	189693	0.009940000000000001	0.753	0.9309999999999999	0.006959999999999999	2	0.23399999999999999	-4.922	1	0.0652	113.029	4	0.767
One, Two Step	78	203786	0.042	0.9440000000000001	0.511	0.00107	5	0.0379	-10.96	0	0.161	113.046	4	0.8420000000000001
Halo	82	261640	0.272	0.508	0.72	0.0	11	0.0563	-5.9079999999999995	0	0.0628	79.983	4	0.47200000000000003
Whenever, Wherever	21	197026	0.265	0.7929999999999999	0.8320000000000001	6.84e-06	1	0.207	-4.861000000000001	0	0.0405	107.647	4	0.865
Love Song	77	258826	0.0208	0.583	0.7859999999999999	0.0	2	0.188	-3.142	0	0.0301	123.052	4	0.573
Love Story	71	235266	0.17	0.618	0.741	0.0	2	0.0822	-3.95	1	0.031	118.984	4	0.29600000000000004
Marry You	74	230120	0.332	0.62	0.8320000000000001	0.0	10	0.10400000000000001	-4.848	1	0.036000000000000004	144.92600000000002	4	0.48100000000000004
Beautiful	73	238560	0.578	0.457	0.573	3.05e-06	5	0.114	-3.866	0	0.0275	76.193	4	0.0992
Cry Me a River	16	287893	0.568	0.5920000000000001	0.6709999999999999	0.0	8	0.0974	-6.609	0	0.266	73.983	4	0.5720000000000001
Rock Your Body	74	267266	0.20199999999999999	0.8909999999999999	0.7140000000000001	0.000234	4	0.0521	-6.055	0	0.14	100.97200000000001	4	0.818
Because of You	65	220373	0.243	0.583	0.58	0.0	5	0.198	-5.395	0	0.0319	139.82	4	0.11900000000000001
Bad Romance	28	294640	0.00264	0.695	0.919	4.1e-05	0	0.062	-3.7689999999999997	1	0.0381	119.00200000000001	4	0.7170000000000001
Murder On The Dancefloor	64	230013	0.00312	0.7340000000000001	0.848	1.1599999999999999e-05	1	0.313	-5.285	0	0.0309	117.31	4	0.863
So What	62	214520	0.000105	0.531	0.8640000000000001	2.05e-06	11	0.34600000000000003	-2.978	1	0.0433	126.02	4	0.401
Mr. Brightside	27	222075	0.0011300000000000001	0.35100000000000003	0.9279999999999999	0.0	1	0.0988	-3.71	1	0.0759	148.03	4	0.239
Viva La Vida	81	242373	0.0941	0.485	0.619	3.31e-06	5	0.109	-7.115	0	0.0289	138.017	4	0.41600000000000004
Intro	75	127920	0.46	0.607	0.789	0.907	9	0.128	-8.87	0	0.0278	100.351	4	0.16
Bleeding Love	69	262664	0.192	0.635	0.647	0.0	5	0.154	-5.865	1	0.0351	104.054	4	0.203
F**k You	66	223694	0.193	0.693	0.879	0.0	0	0.124	-3.988	1	0.0578	127.45700000000001	4	0.753
Ms. Jackson	78	270506	0.142	0.843	0.805	0.0	4	0.0771	-5.946000000000001	0	0.26899999999999996	94.946	4	0.615
Just The Way You Are	78	220733	0.0151	0.637	0.843	0.0	5	0.0876	-5.412999999999999	1	0.0432	109.012	4	0.434
When Love Takes Over (feat. Kelly Rowland)	68	189000	0.0144	0.6579999999999999	0.863	0.000193	11	0.2	-4.64	1	0.0255	129.972	4	0.496
Little L	58	295400	0.168	0.878	0.7240000000000001	0.0116	10	0.133	-5.372999999999999	0	0.129	121.906	4	0.904
I Know You Want Me (Calle Ocho)	65	237120	0.0142	0.8240000000000001	0.743	2.12e-05	2	0.237	-5.995	1	0.141	127.046	4	0.804
Get Busy	74	211666	0.615	0.735	0.8240000000000001	0.0	10	0.158	-4.143	0	0.036000000000000004	100.20200000000001	4	0.726
Seven Nation Army	81	231920	0.006659999999999999	0.745	0.466	0.35	4	0.272	-7.62	0	0.0864	123.889	4	0.303
Raise Your Glass	63	203266	0.00624	0.7	0.708	0.0	7	0.0345	-4.952	1	0.087	122.031	4	0.619
A Thousand Miles - Single Version	24	237920	0.264	0.5660000000000001	0.825	0.0	11	0.218	-4.504	1	0.0383	94.991	4	0.278
So Sick	38	207186	0.24600000000000002	0.452	0.574	0.0	6	0.18899999999999997	-8.336	1	0.31	92.791	4	0.58
Hey, Soul Sister	77	216666	0.217	0.675	0.885	0.0	1	0.086	-4.4319999999999995	0	0.0436	97.03	4	0.768
Can't Get You Out of My Head	58	230640	0.0263	0.7659999999999999	0.563	0.6829999999999999	9	0.115	-7.516	0	0.0339	126.007	4	0.9640000000000001
Snow (Hey Oh)	73	334666	0.11599999999999999	0.42700000000000005	0.9	1.75e-05	11	0.11900000000000001	-3.674	1	0.0499	104.655	4	0.599
Mercy	71	219920	0.266	0.7929999999999999	0.8590000000000001	0.000356	0	0.133	-3.7739999999999996	1	0.0332	129.912	4	0.9640000000000001
I Write Sins Not Tragedies	77	187613	0.0938	0.5670000000000001	0.795	0.0	9	0.114	-4.985	0	0.134	170.06	4	0.635
How You Remind Me	79	223840	0.00135	0.446	0.764	0.0	10	0.099	-5.042	1	0.033	172.09400000000002	4	0.5429999999999999
Fireflies	39	228346	0.0274	0.513	0.6609999999999999	0.0	3	0.11800000000000001	-6.8	1	0.0439	180.118	4	0.461
Breakeven	20	261426	0.17300000000000001	0.63	0.698	0.0	10	0.0789	-4.51	1	0.0244	94.023	4	0.529
Don't Know Why	75	186146	0.883	0.732	0.198	1.1e-05	5	0.0659	-11.775	1	0.027999999999999997	88.17399999999999	4	0.618
Breathless	69	207506	0.0541	0.607	0.82	6.8e-05	11	0.26899999999999996	-7.754	1	0.0597	126.988	4	0.768
Wherever You Will Go	70	208506	0.0414	0.555	0.7170000000000001	0.0	2	0.11599999999999999	-5.114	1	0.0269	112.03	4	0.374
Get Ur Freak On	73	211120	0.5329999999999999	0.797	0.75	0.10800000000000001	0	0.095	-9.369	1	0.247	177.87	4	0.74
Dirrty	41	298853	0.107	0.64	0.889	0.0	2	0.33899999999999997	-3.073	1	0.322	99.931	4	0.436
Lady - Hear Me Tonight	8	307153	0.00793	0.72	0.8079999999999999	0.0293	6	0.0634	-5.627000000000001	1	0.0379	126.041	4	0.8690000000000001
You've Got The Love	70	168666	0.004070000000000001	0.5710000000000001	0.708	0.0	6	0.125	-4.74	1	0.0329	109.899	4	0.39799999999999996
Call On Me - Radio Edit	23	171360	0.00427	0.597	0.8370000000000001	0.00114	10	0.8390000000000001	-6.518	1	0.375	126.34200000000001	4	0.447
Hot N Cold	69	220226	7.950000000000001e-05	0.706	0.841	0.0	7	0.0688	-3.9560000000000004	1	0.0418	132.032	4	0.861
All Rise	66	223546	0.121	0.721	0.737	0.0	5	0.165	-2.734	0	0.0324	97.99600000000001	4	0.9309999999999999
7 Days	73	235133	0.23	0.659	0.812	0.0	4	0.0951	-7.499	0	0.0487	83.01299999999999	4	0.888
The Wanderer	66	163626	0.823	0.605	0.544	0.00579	2	0.33799999999999997	-11.37	1	0.0682	115.779	4	0.797
Johnny B. Goode - Single Version	15	161560	0.747	0.529	0.8059999999999999	0.00011	10	0.305	-9.027000000000001	1	0.0806	167.43	4	0.971
Good Golly Miss Molly	23	127386	0.48100000000000004	0.557	0.873	0.00021	7	0.395	-9.129	1	0.0444	166.18900000000002	4	0.9670000000000001
That'll Be The Day	60	136800	0.608	0.6509999999999999	0.528	0.0	9	0.342	-8.033	1	0.0294	126.70700000000001	4	0.873
Shake, Rattle And Roll	59	150466	0.159	0.6709999999999999	0.679	0.0	5	0.158	-11.237	1	0.142	166.726	4	0.82
At The Hop	18	149933	0.7390000000000001	0.45399999999999996	0.838	2.3e-05	8	0.29	-6.971	1	0.0544	192.361	4	0.903
Ain't That A Shame	57	152200	0.767	0.486	0.501	7.6e-05	4	0.0679	-8.57	1	0.0326	122.89399999999999	4	0.9420000000000001
Jailhouse Rock	12	155333	0.314	0.635	0.672	5.03e-06	10	0.0718	-6.787999999999999	0	0.0637	166.903	4	0.895
Under The Boardwalk	57	157640	0.6659999999999999	0.726	0.35600000000000004	0.0	7	0.152	-10.091000000000001	1	0.0399	123.885	4	0.75
Runaround Sue - Remastered 1991	24	160306	0.312	0.564	0.493	0.0	2	0.483	-12.349	1	0.0795	79.368	4	0.653
Roll Over Beethoven - Single Version	19	142906	0.8490000000000001	0.723	0.9309999999999999	0.0	3	0.205	-5.528	1	0.184	92.684	4	0.8059999999999999
A Teenager In Love	62	153866	0.635	0.564	0.28300000000000003	0.0	1	0.188	-13.624	1	0.0407	78.715	4	0.6779999999999999
Come On, Let's Go	60	124586	0.7879999999999999	0.616	0.7240000000000001	3.16e-06	9	0.128	-8.101	1	0.042	81.402	3	0.809
(We're Gonna) Rock Around The Clock - Single Version	55	134106	0.317	0.6809999999999999	0.69	0.00018	7	0.24	-11.519	1	0.18	178.71	4	0.622
Hound Dog	12	133293	0.62	0.34299999999999997	0.884	0.0006730000000000001	5	0.564	-4.123	0	0.129	177.75099999999998	4	0.94
I've Got A Woman	69	171466	0.833	0.556	0.61	2.22e-06	9	0.258	-4.729	1	0.213	199.373	4	0.665
Long Tall Sally	24	128280	0.608	0.415	0.635	0.0	5	0.25	-8.982000000000001	1	0.0772	183.665	4	0.8420000000000001
Rockin' Robin	50	155866	0.439	0.43	0.738	0.0102	7	0.064	-10.671	1	0.0757	170.389	4	0.9540000000000001
I Walk The Line - Single Version	52	163026	0.777	0.863	0.382	0.00103	10	0.109	-14.34	1	0.0464	105.766	4	0.7440000000000001
Dream Lover	63	150706	0.715	0.526	0.774	0.0	5	0.43700000000000006	-1.692	1	0.0459	131.715	4	0.715
Runaway - 2004 Remastered Version	52	139320	0.172	0.535	0.579	0.0	8	0.0936	-6.156000000000001	1	0.0529	75.75	4	0.743
Diana	52	136946	0.297	0.562	0.414	0.0	7	0.848	-9.984	1	0.0293	143.27	4	0.961
Great Balls Of Fire - 1963 Stereo Version	57	110653	0.478	0.46299999999999997	0.747	0.0	10	0.23199999999999998	-7.559	1	0.0704	159.661	4	0.861
Take Good Care Of My Baby - 1990 Remastered	61	150866	0.698	0.491	0.431	0.0	1	0.124	-12.257	1	0.0609	82.443	4	0.6609999999999999
The Great Pretender - Single Version	51	159288	0.872	0.5	0.377	0.0	7	0.332	-5.895	1	0.0319	114.055	3	0.607
Shout	51	272560	0.725	0.45799999999999996	0.89	0.0	10	0.833	-5.736000000000001	1	0.0841	137.382	4	0.609
Tequila (Original)	58	130320	0.0519	0.532	0.961	0.905	10	0.0738	-4.056	1	0.0522	90.647	4	0.753
Stupid Cupid	49	136426	0.662	0.603	0.755	1.91e-05	3	0.0764	-6.396	1	0.038	136.373	4	0.9670000000000001
Oh! Carol	51	135773	0.7659999999999999	0.584	0.743	0.0	8	0.319	-7.039	0	0.0463	132.747	4	0.815
Why Do Fools Fall in Love	56	138973	0.617	0.439	0.45799999999999996	6.02e-05	1	0.121	-9.906	1	0.0675	174.14700000000002	4	0.866
La Bamba - Single Version	13	126960	0.787	0.516	0.809	0.000331	0	0.303	-6.419	1	0.0545	75.09899999999999	4	0.9390000000000001
Come Go With Me	20	162293	0.7	0.579	0.557	0.0	5	0.121	-9.332	0	0.0406	129.369	4	0.611
Since I Don't Have You	12	156893	0.7170000000000001	0.212	0.33399999999999996	0.0056	6	0.0936	-12.196	1	0.0308	141.071	4	0.638
Whole Lot of Shakin' Going On	61	172400	0.8320000000000001	0.377	0.626	6.459999999999998e-05	0	0.188	-9.662	1	0.033	161.468	4	0.6779999999999999
Folsom Prison Blues	53	172026	0.716	0.728	0.679	3.65e-05	5	0.0901	-5.78	1	0.0262	101.601	4	0.8690000000000001
[truncated: 16,836 more rows]
