# Supplementary material for: Predicting danceability and song ratings using deep learning and auditory features
Source: PeerJ Comput Sci. 2025 Jul 23;11:e3009. doi: 10.7717/peerj-cs.3009 (PMC12453869; doi:10.7717/peerj-cs.3009)
Supplement: Supplemental Information 1 [file peerj-cs-11-3009-s001.zip › train_danceability.py]

import torch
import torch.optim as optim
from torch.utils.data import Dataset, DataLoader, random_split
from model import SongRatingModel
from data_loader import SongDataset

def train_model(model, train_loader, val_loader, criterion, optimizer, num_epochs):
    for epoch in range(num_epochs):

        model.train()
        running_loss = 0.0
        for inputs_cat, inputs_num, labels in train_loader:
            optimizer.zero_grad()
            outputs = model(inputs_cat, inputs_num)
            loss = criterion(outputs, labels)
            loss.backward()
            optimizer.step()
            running_loss += loss.item() * inputs_cat.size(0)
        epoch_loss = running_loss / len(train_loader.dataset)
        print(f'Epoch {epoch+1}/{num_epochs}, Train Loss: {epoch_loss:.4f}')

        model.eval()
        running_loss = 0.0
        for inputs_cat, inputs_num, labels in val_loader:
            outputs = model(inputs_cat, inputs_num)
            loss = criterion(outputs, labels)
            loss.backward()
            running_loss += loss.item() * inputs_cat.size(0)
        
        epoch_loss = running_loss / len(val_loader.dataset)
        print(f'Epoch {epoch+1}/{num_epochs}, Validation Loss: {epoch_loss:.4f}')
        
def main():
    # Hyperparameters
    num_embeddings = 20
    embedding_dim = 64
    num_input_size = 9
    hidden_size = 64
    num_layers = 2
    output_size = 1
    num_epochs = 20
    batch_size = 32
    learning_rate = 0.001

    # Initialize model, criterion, and optimizer
    model = SongRatingModel(num_embeddings, embedding_dim, num_input_size, hidden_size, num_layers, output_size)
    criterion = torch.nn.MSELoss()
    optimizer = optim.Adam(model.parameters(), lr=learning_rate)

    # Load the dataset
    csv_file = './raw_data/song_data.csv'
    label_name = 'danceability'
    dataset = SongDataset(csv_file, label_name)

    # Split the dataset into training, validation, and test sets
    train_size = int(0.8 * len(dataset))
    val_size = int(0.1 * len(dataset))
    test_size = len(dataset) - train_size - val_size

    train_dataset, val_dataset, test_dataset = random_split(dataset, [train_size, val_size, test_size])

    # Create DataLoaders for each subset
    batch_size = 32
    train_loader = DataLoader(train_dataset, batch_size=batch_size, shuffle=True)
    val_loader = DataLoader(val_dataset, batch_size=batch_size, shuffle=False)
    test_loader = DataLoader(test_dataset, batch_size=batch_size, shuffle=False)

    # Train the model
    train_model(model, train_loader, val_loader, criterion, optimizer, num_epochs)


if __name__ == '__main__':
    main()
