# Supplementary material for: Predicting danceability and song ratings using deep learning and auditory features
Source: PeerJ Comput Sci. 2025 Jul 23;11:e3009. doi: 10.7717/peerj-cs.3009 (PMC12453869; doi:10.7717/peerj-cs.3009)
Supplement: Supplemental Information 1 [file peerj-cs-11-3009-s001.zip › data_loader.py]

import pandas as pd
import torch
from torch.utils.data import Dataset

class SongDataset(Dataset):
    def __init__(self, csv_file, label_name):
        self.data = pd.read_csv(csv_file)
        self.categorical_features = ['audio_mode', 'key', 'time_signature']
        self.numerical_features = ['song_duration_ms', 'acousticness', 'energy', 'instrumentalness', 'liveness', 'loudness', 'speechiness', 'tempo', 'audio_valence']
        self.labels = [label_name]

        # Convert categorical features to category codes
        for feature in self.categorical_features:
            self.data[feature] = self.data[feature].astype('category').cat.codes

        # Ensure numerical features are of type float
        self.data[self.numerical_features] = self.data[self.numerical_features].apply(pd.to_numeric, errors='coerce')

    def __len__(self):
        return len(self.data)

    def __getitem__(self, idx):
        cat_data = torch.tensor(self.data.loc[idx, self.categorical_features].values.tolist(), dtype=torch.long)
        num_data = torch.tensor(self.data.loc[idx, self.numerical_features].values.tolist(), dtype=torch.float32)
        if self.labels[0] == 'song_popularity':
            labels = torch.tensor((self.data.loc[idx, self.labels].values/100).tolist(), dtype=torch.float32)
        else:
            labels = torch.tensor(self.data.loc[idx, self.labels].values.tolist(), dtype=torch.float32)
        
        return cat_data, num_data, labels
