# Supplementary material for: Predicting danceability and song ratings using deep learning and auditory features
Source: PeerJ Comput Sci. 2025 Jul 23;11:e3009. doi: 10.7717/peerj-cs.3009 (PMC12453869; doi:10.7717/peerj-cs.3009)
Supplement: Supplemental Information 1 [file peerj-cs-11-3009-s001.zip › README.md]

# Song Rating and Danceability Prediction

## Overview

This project aims to predict song ratings and danceability using a hybrid deep learning architecture. The model processes categorical and numerical features separately before integrating their representations through a cross-attention mechanism, followed by a fully connected layer for final prediction.

## Model Architecture
- The input dataset consists of categorical features, denoted as x_cat, and numerical features, denoted as x_num).
- Categorical features are processed using a BiLSTM block.
- Numerical features are processed using a ResNet-based architecture.
- The outputs of these modules are integrated using a cross-attention mechanism.
- A fully connected layer is used for the final prediction of song popularity and danceability.

## Files

- `model.py`: Defines the model architecture.
- `train_danceability.py`: Handles the training model to predict danceability.
- `train_popularity.py`: Handles the training model to predict song rating.
- `data_loader.py`: Loads and preprocesses the dataset.

## Getting Started

1. **Install Dependencies**: Ensure you have Python and the necessary libraries installed.
2. **Train the Model**: Run `python train_danceability.py` and  `python train_popularity.py` to train the model.
2. **Training ML models**: Run `python traditional_ML.py`.

## Requirements

- Python 3.9
- PyTorch
- NumPy
- Pandas

## Usage
1. Install the required packages.
2. Follow the steps in "Getting Started" to train and evaluate the model.
