# Supplementary material for: Predicting danceability and song ratings using deep learning and auditory features
Source: PeerJ Comput Sci. 2025 Jul 23;11:e3009. doi: 10.7717/peerj-cs.3009 (PMC12453869; doi:10.7717/peerj-cs.3009)
Supplement: Supplemental Information 1 [file peerj-cs-11-3009-s001.zip › model.py]

import torch
import torch.nn as nn
import torch.nn.functional as F

class BiLSTMBlock(nn.Module):
    def __init__(self, num_embeddings, embedding_dim, hidden_size, num_layers):
        super(BiLSTMBlock, self).__init__()
        self.embedding = nn.Embedding(num_embeddings, embedding_dim)
        self.bilstm = nn.LSTM(embedding_dim, hidden_size, num_layers, bidirectional=True, batch_first=True)
        self.fc = nn.Linear(hidden_size*2, hidden_size)
    def forward(self, x):
        x = self.embedding(x)
        out, (hn, cn) = self.bilstm(x)
        
        # Concatenate the last hidden state from both directions
        last_hidden_state = torch.cat((hn[-2,:,:], hn[-1,:,:]), dim=1)
        out = self.fc(last_hidden_state)
        return F.relu(out)

class ResNetBlock(nn.Module):
    def __init__(self, input_size, hidden_size):
        super(ResNetBlock, self).__init__()
        self.fc1 = nn.Linear(input_size, hidden_size)
        self.fc2 = nn.Linear(hidden_size, hidden_size)

    def forward(self, x):
        out = F.relu(self.fc1(x))
        residual = out
        out = self.fc2(out)
        out += residual
        return F.relu(out)

class CrossAttention(nn.Module):
    def __init__(self, input_size):
        super(CrossAttention, self).__init__()
        self.attention = nn.MultiheadAttention(input_size, num_heads=1)

    def forward(self, x_cat, x_num):
        # Add a sequence length dimension of 1
        x_cat = x_cat.unsqueeze(0)  # (1, batch_size, hidden_size)
        x_num = x_num.unsqueeze(0)  # (1, batch_size, hidden_size)
        
        # Apply attention
        attn_output, _ = self.attention(x_cat, x_num, x_num)
        
        # Remove the sequence length dimension
        attn_output = attn_output.squeeze(0)  # (batch_size, hidden_size)
        
        return attn_output

class SongRatingModel(nn.Module):
    def __init__(self, num_embeddings, embedding_dim, num_input_size, hidden_size, num_layers, output_size):
        super(SongRatingModel, self).__init__()
        self.bilstm_block = BiLSTMBlock(num_embeddings, embedding_dim, hidden_size, num_layers)
        self.resnet_block = ResNetBlock(num_input_size, hidden_size)
        self.cross_attention = CrossAttention(hidden_size)
        self.fc = nn.Linear(hidden_size, output_size)

    def forward(self, x_cat, x_num):
        x_cat = self.bilstm_block(x_cat)
        x_num = self.resnet_block(x_num)
        x = self.cross_attention(x_cat, x_num)
        x = self.fc(x)
        return x
