# Supplementary material for: Predicting danceability and song ratings using deep learning and auditory features
Source: PeerJ Comput Sci. 2025 Jul 23;11:e3009. doi: 10.7717/peerj-cs.3009 (PMC12453869; doi:10.7717/peerj-cs.3009)
Supplement: Supplemental Information 1 [file peerj-cs-11-3009-s001.zip › traditional_ML.py]

import pandas as pd
import numpy as np
from sklearn.model_selection import train_test_split
from sklearn.preprocessing import StandardScaler, LabelEncoder
from sklearn.ensemble import RandomForestRegressor, GradientBoostingRegressor, AdaBoostRegressor
from sklearn.neighbors import KNeighborsRegressor
from xgboost import XGBRegressor
from xgboost import XGBRegressor
from sklearn.metrics import mean_absolute_error, r2_score, mean_squared_error

def get_performce(y_target, y_pred):
    mse = mean_squared_error(y_target, y_pred)
    rmse = np.sqrt(mse)
    mae = mean_absolute_error(y_target, y_pred)
    r2 = r2_score(y_target, y_pred)
    mape = np.mean(np.abs((np.array(y_target) - np.array(y_pred)) / np.array(y_target))) * 100
    return mae, mse, rmse, r2, mape

data = pd.read_csv("./song_data.csv")
categorical_features = ['audio_mode', 'key', 'time_signature']
numerical_features = ['song_duration_ms', 'acousticness', 'energy', 'instrumentalness', 'liveness', 'loudness', 'speechiness', 'tempo', 'audio_valence']

label_encoders = {}
for col in categorical_features:
    le = LabelEncoder()
    data[col] = le.fit_transform(data[col])
    label_encoders[col] = le

scaler = StandardScaler()
data[numerical_features] = scaler.fit_transform(data[numerical_features])

X = data[categorical_features + numerical_features]
y = data['song_popularity']/100
X_train, X_test, y_train, y_test = train_test_split(X, y, test_size=0.1, random_state=42)

# Define models
models = {
    "Random Forest": RandomForestRegressor(n_estimators=100),
    "Gradient Boosting": GradientBoostingRegressor(n_estimators=100),
    "XGBoost": XGBRegressor(n_estimators=100, learning_rate=0.08),
    "AdaBoost": AdaBoostRegressor(n_estimators=100),
    "kNN": KNeighborsRegressor(n_neighbors=5)
}

MAE, MSE, RMSE, R2, MAPE = [], [], [], [], []
for name, model in models.items():
    model.fit(X_train, y_train)
    y_pred = model.predict(X_test)
    mae, mse, rmse, r2, mape = get_performce(y_test.to_numpy(), y_pred)
    MAE.append(mae)
    MSE.append(mse)
    RMSE.append(rmse)
    R2.append(r2)
    MAPE.append(mape)

df = pd.DataFrame()
df['MAE'] = MAE
df['MSE'] = MSE
df['RMSE'] = RMSE
df['R2'] = R2
print(df)
